# Supplementary material for: Liver Proteome Alterations in Red Deer (Cervus elaphus) Infected by the Giant Liver Fluke Fascioloides magna
Source: Pathogens. 2022 Dec 8;11(12):1503. doi: 10.3390/pathogens11121503 (PMC9786150; doi:10.3390/pathogens11121503)
Supplement: Supplementary file 1 [file pathogens-11-01503-s001.zip]

Archive with 1 entries (1 files):
- pathogens-2017564-supplementary.xlsx
