# Supplementary material for: Liver Proteome Alterations in Red Deer (Cervus elaphus) Infected by the Giant Liver Fluke Fascioloides magna
Source: Pathogens. 2022 Dec 8;11(12):1503. doi: 10.3390/pathogens11121503 (PMC9786150; doi:10.3390/pathogens11121503)
Supplement: Supplementary file 1 [file pathogens-11-01503-s001.zip › pathogens-2017564-supplementary.xlsx]

## Sheet: Table S1
Table S1: Proteins with differential abundances between control and F. magna infected red deer (Cervus elaphus) identified and quantified using tandem mass tags (TMT) proteomics approach in the liver
Accession	Gene ID	Pvalue	FDR	Description	median_A	median_B	FC	log2FC
A0A6J0WZS6	SLC27A2	7.30727e-06	5.29392e-05	very long-chain acyl-CoA synthetase-like	0.545	1.512	2.77431	1.47213
A0A6J0W5Y4	CYP3A4	3.84593e-07	7.05855e-06	cytochrome P450 3A24	0.614	1.279	2.08306	1.05871
A0A6J0ZFP6	CYP4A11	5.60865e-06	4.4116e-05	taurochenodeoxycholic 6 alpha-hydroxylase-like isoform X2	0.548	1.139	2.07847	1.05552
A0A5N3VZD6	LOC100138908	7.69186e-07	9.6253e-06	UDP-glucuronosyltransferase	0.629	1.295	2.05882	1.04182
A0A5N3V0H2	UGT2B4	0.000193835	0.000580029	UDP-glucuronosyltransferase	0.646	1.255	1.94272	0.958081
A0A5N3V1K9	LOC540544	3.84593e-07	7.05855e-06	UDP-glucuronosyltransferase	0.641	1.185	1.84867	0.886491
A0A6J0YYJ9	ACOT2	0.000343826	0.000868396	acyl-coenzyme A thioesterase 1-like isoform X1	0.754	1.384	1.83554	0.876208
A0A6J0XYD9	PCCA	0.0003108	0.000814887	Propanoyl-CoA:carbon dioxide ligase subunit alpha	0.62	1.138	1.83548	0.87616
A0A5N3XTI4	HNRNPU	0.00932401	0.013994	Heterogeneous nuclear ribonucleoprotein U (Scaffold attachment factor A)**	0.644	1.138	1.76708	0.821368
A0A5J5MHR2	TUBA1D	3.84593e-07	7.05855e-06	Tubulin alpha chain	0.775	1.34	1.72903	0.789965
A0A212DC96	SULT2A1	0.0128791	0.0186611	Sulfotransferase (Fragment)	0.699	1.187	1.69814	0.763956
A0A212DAL6	FASN	0.0291679	0.0347615	3-hydroxyacyl-[acyl-carrier-protein] dehydratase	0.727	1.217	1.674	0.743302
A0A212CJ19	CP	0.0432571	0.0472565	CP (Fragment)	0.808	1.348	1.66832	0.738393
A0A5N3X7K4	SLC25A1	1.08251e-05	6.6174e-05	Tricarboxylate transport protein, mitochondrial**	0.754	1.246	1.65252	0.724668
A0A212CK59	DDC	0.0003108	0.000814887	Aromatic-L-amino-acid decarboxylase	0.692	1.139	1.64595	0.718924
A0A6J0WFH2	PAH	1.53837e-06	1.69677e-05	Phe-4-monooxygenase	0.711	1.17	1.64557	0.718587
A0A6J0Y6A5	ETFDH	5.19201e-05	0.000207153	Electron transfer flavoprotein-ubiquinone oxidoreductase	0.729	1.194	1.63786	0.711812
A0A6J0VS39	MTCH2	0.0378788	0.043091	mitochondrial carrier homolog 2 isoform X2	0.674	1.08	1.60237	0.680211
A0A5N3WEL6	ANXA1	0.0012432	0.00261262	Annexin	0.762	1.208	1.5853	0.664758
A0A6J0WJQ9	SEC61A1	2.16502e-05	0.000106434	protein transport protein Sec61 subunit alpha	0.735	1.144	1.55646	0.638271
A0A5N3XSV0	PC	3.84593e-07	7.05855e-06	Pyruvate carboxylase	0.698	1.079	1.54585	0.628396
A0A6J0WL10	PDIA3	4.03823e-06	3.5862e-05	Protein disulfide-isomerase	0.774	1.194	1.54264	0.625397
A0A212CMB3	IGHG1	0.00295156	0.00568226	Immunoglobulin heavy constant gamma 1**	0.719	1.109	1.54242	0.625196
A0A5N3XQ07	PYGL	3.84593e-07	7.05855e-06	Alpha-1,4 glucan phosphorylase	0.78	1.195	1.53205	0.615465
A0A5N3WYS5	CPS1	3.84593e-07	7.05855e-06	Carbamoyl-phosphate synthase 1**	0.734	1.122	1.52861	0.612221
A0A6J0XRA7	IQGAP2	1.60247e-06	1.69677e-05	ras GTPase-activating-like protein IQGAP2	0.76	1.16	1.52632	0.610053
A0A6J0VZN1	LCP1	0.00105003	0.00229424	plastin-2	0.758	1.149	1.51583	0.600109
A0A5N3VQ40	SLC25A4 (AAC1, ANT1)	0.000143069	0.00044116	ADP/ATP translocase	0.712	1.07	1.50281	0.587662
A0A5J5N460	GSTM4	0.000144222	0.00044116	Glutathione transferase	0.719	1.076	1.49652	0.581614
A0A6J0Z4W5	GATM	4.33004e-05	0.000180615	Glycine amidinotransferase	0.867	1.296	1.49481	0.579962
A0A5N3V3C8	FMO1	0.000217135	0.000622678	Dimethylaniline monooxygenase [N-oxide-forming]	0.706	1.054	1.49292	0.578135
A0A6J0YHN1	HSP90B1	3.84593e-07	7.05855e-06	endoplasmin	0.751	1.118	1.48868	0.574035
A0A5N3WLZ4	CLTC	3.84593e-07	7.05855e-06	Clathrin-link domain-containing protein (Fragment)	0.78	1.161	1.48846	0.573822
A0A6J0WSR6	CPT1A	0.0187847	0.0246188	Carnitine O-palmitoyltransferase	0.77	1.143	1.48442	0.569895
A0A5N3X4H5	ACADVL	0.0456264	0.0495662	Very long-chain specific acyl-CoA dehydrogenase, mitochondrial **	0.826	1.226	1.48426	0.569745
A0A5N3X929	FGA	0.000343826	0.000868396	Fibrinogen alpha chain	0.798	1.184	1.48371	0.569208
A0A6J0Y420	HMGCS2	2.21881e-05	0.000107164	3-hydroxy-3-methylglutaryl coenzyme A synthase	0.768	1.131	1.47266	0.558421
A0A212C9I4	MGLL	0.0188034	0.0246188	Monoglyceride lipase (Fragment)	0.787	1.149	1.45997	0.545943
A0A5N3WDC9	FGB	4.43761e-05	0.000182339	Fibrinogen beta chain	0.759	1.104	1.45455	0.540568
A0A5N3XW03	FMO3	1.82682e-05	9.14404e-05	Dimethylaniline monooxygenase [N-oxide-forming]	0.77	1.112	1.44416	0.530226
A0A6J0YLV7	P4HB	0.000112494	0.000373125	Protein disulfide-isomerase	0.765	1.101	1.43922	0.525283
A0A5N3XQF1	EEF1A1	0.000756495	0.00169319	Elongation factor 1-alpha	0.766	1.097	1.43211	0.518147
A0A6J0YMV4	ALDH6A1	7.39602e-07	9.6253e-06	methylmalonate-semialdehyde dehydrogenase [acylating], mitochondrial	0.715	1.022	1.42937	0.51538
A0A6J0WB77	GDI2	8.66007e-05	0.000301786	Rab GDP dissociation inhibitor	0.891	1.271	1.42649	0.512467
A0A5N3V068	UGT2B4	0.035463	0.0405101	UDP-glucuronosyltransferase	0.738	1.052	1.42547	0.511442
A0A212D9F8	UPB1	0.00847604	0.0134106	Beta-ureidopropionase 1	0.811	1.155	1.42417	0.510119
A0A6J0ZDG7	UQCRC1	0.000205677	0.000597377	cytochrome b-c1 complex subunit 1, mitochondrial isoform X2	0.8	1.138	1.4225	0.508429
A0A6J0Z955	SEC22B	0.0205128	0.0260238	SEC22 vesicle-trafficking protein homolog B	0.768	1.086	1.41406	0.499846
A0A5N3WEA4	TF	7.69186e-07	9.6253e-06	Beta-1 metal-binding globulin	0.841	1.188	1.4126	0.498357
A0A212CPK1	ACSL5	3.20494e-06	2.94106e-05	AMP-binding domain-containing protein	0.799	1.12	1.40175	0.487231
A0A5N3WME4	VCP	7.30727e-06	5.29392e-05	15S Mg(2+)-ATPase p97 subunit (Fragment)	0.778	1.09	1.40103	0.486486
A0A6J0X7H3	SUCLG2	0.00384132	0.00695732	Succinate--CoA ligase [GDP-forming] subunit beta, mitochondrial	0.763	1.058	1.38663	0.471585
A0A6J0XZQ2	MAT1A	2.95841e-06	2.90875e-05	S-adenosylmethionine synthase	0.814	1.125	1.38206	0.466824
A0A5N3X142	ACSF2	0.00590521	0.0100352	Medium-chain acyl-CoA ligase ACSF2, mitochondrial **	0.782	1.078	1.37852	0.463117
A0A5N3XF14	MAOB	0.0182755	0.0243055	Amine oxidase	0.749	1.029	1.37383	0.458205
A0A5J5N8J8	PHGDH	0.000104609	0.000351206	D-3-phosphoglycerate dehydrogenase	0.7	0.96	1.37143	0.455679
A0A212CH56	CPT2	0.000357228	0.000894042	Carnitine O-palmitoyltransferase 2, mitochondrial	0.836	1.143	1.36722	0.451251
A0A6J0XIV6	ATP1A1	0.0003108	0.000814887	Sodium/potassium-transporting ATPase subunit alpha	0.777	1.062	1.3668	0.450797
A0A5N3XQ97	PDIA4	3.63441e-05	0.000160472	Protein disulfide-isomerase	0.837	1.143	1.36559	0.449526
A0A6J0YK18	TPM4	0.000273253	0.000755401	tropomyosin alpha-4 chain isoform X2	0.771	1.049	1.36057	0.444212
A0A6J0WID3	RPN1	5.60865e-06	4.4116e-05	Dolichyl-diphosphooligosaccharide--protein glycosyltransferase subunit 1	0.84	1.137	1.35357	0.436771
A0A5N3VPI3	POR	0.000129901	0.000411054	NADPH--cytochrome P450 reductase	0.832	1.126	1.35337	0.436551
A0A212CAT7	AHCY	0.00196463	0.00397692	Adenosylhomocysteinase	0.854	1.154	1.35129	0.434335
A0A5N3UN60	DHFR	0.00590521	0.0100352	Dihydrofolate reductase	0.766	1.032	1.34726	0.430027
A0A6J0Z3I8	ASGR2	8.07646e-06	5.70114e-05	asialoglycoprotein receptor 2	0.789	1.059	1.34221	0.424605
A0A6J0XHA0	HSPD1	0.000400618	0.000984731	60 kDa chaperonin	0.818	1.095	1.33863	0.420758
A0A5N3VV69	TUFM	0.000142891	0.00044116	Elongation factor Tu	0.835	1.114	1.33413	0.415901
A0A6J0YCH4	MYH9	7.39602e-07	9.6253e-06	myosin-9	0.83	1.106	1.33253	0.414168
A0A212DAU9	ACOX1	0.000206142	0.000597377	Acyl-coenzyme A oxidase	0.785	1.042	1.32739	0.408591
A0A6J0XT52	SDHA	0.0220045	0.027411	Succinate dehydrogenase [ubiquinone] flavoprotein subunit, mitochondrial	0.821	1.088	1.32521	0.406224
A0A6J0ZDI6	SLC25A20	0.0015526	0.00321377	mitochondrial carnitine/acylcarnitine carrier protein	0.825	1.093	1.32485	0.405827
A0A212CMV8		0.0464515	0.0501494	Uncharacterized protein OS=Cervus elaphus hippelaphus OX=46360 GN=Celaphus_00016977 PE=3 SV=1	0.839	1.111	1.3242	0.405116
A0A5J5MKP0	MDH1	7.49957e-05	0.000270922	Malate dehydrogenase	0.825	1.091	1.32242	0.403185
A0A6J0VSV8	HNRNPA3	0.015599	0.0214526	heterogeneous nuclear ribonucleoprotein A3 isoform X3	0.794	1.047	1.31864	0.399051
A0A5J5N0L2	CYB5R3	0.00408951	0.00735843	NADH-cytochrome b5 reductase	0.76	1.002	1.31842	0.398811
A0A212D4M8	VARS1	0.013986	0.0196446	Valyl-tRNA synthetase	0.767	1.008	1.31421	0.394197
A0A5J5MYG0	FMO5	0.00242178	0.00469518	Dimethylaniline monooxygenase [N-oxide-forming]	0.794	1.04	1.30982	0.389373
A0A5N3WAG9	EHHADH	7.49957e-05	0.000270922	Enoyl-CoA hydratase and 3-hydroxyacyl CoA dehydrogenase**	0.818	1.062	1.29829	0.376611
A0A5N3W3Z9	PRDX2	0.00096879	0.00213366	Thioredoxin domain-containing protein	0.815	1.055	1.29448	0.372371
A0A6J0WIA1	PCK2	1.01917e-05	6.6174e-05	Phosphoenolpyruvate carboxykinase (GTP)	0.77	0.995	1.29221	0.369838
A0A5N3VNY3	GULO	0.013986	0.0196446	L-gulonolactone oxidase	0.874	1.126	1.28833	0.365502
A0A5N3WF72	SLC2A2	0.0036844	0.00671731	Glucose transporter type 2, liver	0.817	1.042	1.2754	0.350947
A0A5N3X868	COMT	0.000129901	0.000411054	Catechol O-methyltransferase	0.84	1.069	1.27262	0.347801
A0A5J5MMF6	PDIA6	1.60247e-06	1.69677e-05	Protein disulfide-isomerase A6	0.796	1.012	1.27136	0.346369
A0A6J0VTM7	PHB1	0.000586889	0.00135773	Prohibitin	0.82	1.042	1.27073	0.345659
A0A6J0Z9M4	SPTBN1	3.84593e-07	7.05855e-06	Spectrin beta chain	0.844	1.067	1.26422	0.338245
A0A5N3XKX2	BHMT	0.000400618	0.000984731	Hcy-binding domain-containing protein (Fragment)	0.836	1.056	1.26316	0.337035
A0A5N3XUD5	FMO2	0.0473442	0.0509134	Dimethylaniline monooxygenase [N-oxide-forming] 2	0.795	1.004	1.26289	0.336733
A0A6J0XFP8	PSAT1	0.000621601	0.00142605	Phosphoserine aminotransferase	0.855	1.078	1.26082	0.334361
A0A5N3W1S2	HSP90AB1	0.034513	0.0395892	HATPase_c domain-containing protein	0.896	1.129	1.26004	0.333475
A0A5N3V4Z7	PGRMC1	1.59606e-05	8.4499e-05	Cytochrome b5 heme-binding domain-containing protein	0.863	1.087	1.25956	0.332919
A0A6J0W1N6	ASS1	0.0019445	0.00396534	Argininosuccinate synthase	0.757	0.952	1.2576	0.330668
A0A212CVP2	HADHA	7.49957e-05	0.000270922	Enoyl-CoA hydratase	0.846	1.061	1.25414	0.326695
A0A6J0Y8K8	SFXN1	8.17261e-05	0.000288451	Sidoreflexin	0.87	1.086	1.24828	0.319937
A0A6J0X2F8	FLNB	0.00299521	0.00568676	filamin-B isoform X3	0.794	0.991	1.24811	0.319746
A0A6J0W9Q5	ACO2	0.00123031	0.00260542	Aconitate hydratase, mitochondrial	0.844	1.047	1.24052	0.310947
A0A5J5N092	HSPA9	1.15378e-05	6.6174e-05	75 kDa glucose-regulated protein	0.886	1.095	1.23589	0.305552
A0A5N3XST4	CCS	0.0432571	0.0472565	HMA domain-containing protein (Fragment)	0.901	1.11	1.23196	0.300961
A0A6J0XEZ3	ACADL	0.0410303	0.0454828	Long-chain specific acyl-CoA dehydrogenase, mitochondrial	0.93	1.145	1.23118	0.300045
A0A5N3WPC6	PCCB	0.00242178	0.00469518	Propionyl-CoA carboxylase beta chain, mitochondrial **	0.827	1.018	1.23096	0.299778
A0A212CYJ3	ACSM3	0.00797954	0.0127719	Acyl-CoA synthetase medium chain family member 3**	0.87	1.066	1.22529	0.29312
A0A5N3UXS1	MTTP	0.0256662	0.031404	Microsomal triglyceride transfer protein large subunit	0.9	1.089	1.21	0.275007
A0A5N3UZ24	MTARC2 (MARC2, MOSC2)	0.027355	0.0333222	MOSC domain-containing protein	0.845	1.016	1.20237	0.265877
A0A212DD04	A1BG	0.029304	0.0347732	Alpha-1B-glycoprotein	0.795	0.947	1.19119	0.25241
A0A6J0XVU9	PRELP	0.0158966	0.0214526	prolargin	0.909	1.081	1.18922	0.250014
A0A5N3X5A8	HSP90AA1	0.00482745	0.00846493	HATPase_c domain-containing protein	0.877	1.042	1.18814	0.248707
A0A6J0W9V2	LSS	0.00684146	0.0114844	Terpene cyclase/mutase family member	0.923	1.096	1.18743	0.247845
A0A6J0VR73	ACTN4	0.000104609	0.000351206	alpha-actinin-4 isoform X3	0.919	1.091	1.18716	0.247514
A0A5N3VQ80	GLUD1	0.00694345	0.011585	Glutamate dehydrogenase (NAD(P)(+))	0.879	1.04	1.18316	0.242648
A0A5N3XUP3	H6PD	0.034513	0.0395892	Hexose-6-phosphate dehydrogenase/glucose 1-dehydrogenase**	0.896	1.059	1.18192	0.241132
A0A5N3VCH2	COX5A	0.00932401	0.013994	Cytochrome c oxidase polypeptide Va	0.877	1.034	1.17902	0.237587
A0A5N3VWG3	SDHB	0.0220045	0.027411	Succinate dehydrogenase [ubiquinone] iron-sulfur subunit, mitochondrial (Fragment)	0.972	1.145	1.17798	0.236319
A0A6J0XJ59	ANXA2	0.0338284	0.0392951	Annexin	0.867	1.02	1.17647	0.234465
A0A5N3UYR5	ANXA5	0.0298221	0.0352361	Annexin (Fragment)	0.888	1.041	1.1723	0.229338
A0A212DEJ4	MYL6	0.0289044	0.0345973	Myosin light polypeptide 6**	0.85	0.993	1.16824	0.224331
A0A5N3V5F2	SCCPDH	0.0289044	0.0345973	Saccharopine dehydrogenase-like oxidoreductase**	0.832	0.969	1.16466	0.219913
A0A6J0X9C5	PSMB1	0.00681174	0.0114844	Proteasome subunit beta	0.823	0.957	1.16282	0.217626
A0A5J5MR33	APRT	0.00547968	0.00942846	Adenine phosphoribosyltransferase	0.855	0.993	1.1614	0.215869
A0A5N3VZ42	TUBB5	0.0141169	0.0197278	Tubulin beta chain	0.897	1.035	1.15385	0.206451
A0A5N3WA93	CCT7	0.01998	0.0256611	T-complex protein 1 subunit eta (Fragment)	0.915	1.051	1.14863	0.199919
A0A5N3XTB6	AGMAT	0.0332346	0.038769	Agmatinase**	0.927	1.048	1.13053	0.176997
A0A5N3VMZ8	SLCO1B3	0.0200405	0.0256611	Solute carrier organic anion transporter family member	0.938	1.039	1.10768	0.147536
A0A6J0Z0I9	AGL	0.0225002	0.0279022	4-alpha-glucanotransferase	0.98	1.052	1.07347	0.102281
A0A212CR99	PM20D1	0.0425416	0.0468467	N-fatty-acyl-amino acid synthase/hydrolase	1.105	1.032	0.933937	-0.0986034
A0A5N3W4P8	PFN1	0.0134822	0.019384	Profilin	1.089	1.012	0.929293	-0.105795
A0A5N3VLI1	GOT2	0.017984	0.0240339	Aspartate aminotransferase (Fragment)	1.046	0.968	0.92543	-0.111804
A0A212CX37	ANXA4	0.00955637	0.013994	Annexin (Fragment)	1.064	0.954	0.896617	-0.157437
A0A6J0XZC5	PRXL2A	0.0400932	0.0448685	Peroxiredoxin-like 2 activated in M-CSF stimulated monocytes	1.015	0.91	0.896552	-0.157541
A0A6J0XXJ6	APOE	0.0457313	0.0495662	apolipoprotein E	0.998	0.87	0.871743	-0.198024
A0A212DH65	GANAB	0.0409609	0.0454828	GANAB (Fragment)	1.08	0.935	0.865741	-0.207993
A0A212CQF6	ENO1	0.0411378	0.0454828	2-phospho-D-glycerate hydro-lyase	1.083	0.931	0.859649	-0.21818
A0A5N3XX43	KRT8	0.00476526	0.00840944	IF rod domain-containing protein	1.061	0.912	0.859566	-0.218319
A0A212DFN1	ATP5F1B	0.00829316	0.0131971	ATP synthase subunit beta	1.09	0.935	0.857798	-0.22129
A0A212DDJ5	HNRNPL	0.00446942	0.00798979	RRM domain-containing protein	1.112	0.949	0.853417	-0.228677
A0A5N3WM23	PEBP1	0.00955637	0.013994	Phosphatidylethanolamine-binding protein 1**	1.091	0.93	0.852429	-0.230348
A0A212D1P4	CLTB	0.0289044	0.0345973	Clathrin light chain	1.092	0.927	0.848901	-0.236332
A0A212C5F0	AK3	0.0135188	0.019384	GTP:AMP phosphotransferase AK3, mitochondrial OS=Cervus elaphus hippelaphus OX=46360 GN=AK3 PE=3 SV=1	1.065	0.904	0.848826	-0.236459
A0A212C9Z3	ABHD14B	0.034513	0.0395892	ABHD14B	1.091	0.926	0.848763	-0.236567
A0A212CVQ3	FAHD2	0.0205128	0.0260238	FAA_hydrolase domain-containing protein (Fragment)	0.993	0.834	0.839879	-0.251746
A0A5N3WHH5	VDAC1	0.00932401	0.013994	Voltage-dependent anion-selective channel protein 1	1.085	0.903	0.832258	-0.264897
A0A5N3X5N8	FAH	0.00146068	0.00304641	Fumarylacetoacetase	1.101	0.904	0.821072	-0.28442
A0A5J5MRD3	BLVRB	0.00350498	0.00656407	Flavin reductase (NADPH)**	1.044	0.854	0.818008	-0.289814
A0A5J5MK03	NPM1	0.013986	0.0196446	Nucleophosmin (Fragment)	1.039	0.849	0.817132	-0.291359
A0A212CBD3	RRBP1	0.0383495	0.0432689	Rib_recp_KP_reg domain-containing protein	1.071	0.87	0.812325	-0.299871
A0A5N3V319	RPS16	0.00797954	0.0127719	40S ribosomal protein S16**	1.023	0.831	0.812317	-0.299886
A0A5J5N3K2	LMNA	0.000586889	0.00135773	Lamin A/C **	1.121	0.91	0.811775	-0.300848
A0A5N3V0Y1	GSTZ1	0.0187847	0.0246188	Maleylacetoacetate isomerase	1.106	0.895	0.809222	-0.305392
A0A212DEC6	GNS	0.00519604	0.00899665	N-acetylglucosamine-6-sulfatase	1.128	0.907	0.804078	-0.314593
A0A5N3XX60	ATP5F1A	0.00363662	0.00671731	ATP synthase subunit alpha	1.054	0.847	0.803605	-0.315441
A0A212C007	HSD17B10 (HADH2)	1.26916e-05	7.09385e-05	3-hydroxyacyl-CoA dehydrogenase type-2	1.139	0.911	0.799824	-0.322245
A0A5N3XEE7	APOA1	0.00299521	0.00568676	Apolipoprotein A-I**	1.122	0.893	0.7959	-0.329341
A0A212CEC2	SNRPD1	1.15378e-05	6.6174e-05	Small nuclear ribonucleoprotein Sm D1 (Fragment)	1.003	0.797	0.794616	-0.33167
A0A212CXI6	SPR	0.000450743	0.0010885	Sepiapterin reductase	1.122	0.889	0.792335	-0.335817
A0A6J0WXY3	TPM1	0.00183662	0.0037733	tropomyosin alpha-1 chain isoform X9	1.07	0.842	0.786916	-0.345719
A0A5N3VGU7	RPL13	0.00208924	0.0041983	60S ribosomal protein L13	1.117	0.864	0.7735	-0.370526
A0A212CHT9	GSTM3	0.00797954	0.0127719	Glutathione S-transferase	1.106	0.853	0.771248	-0.374734
A0A6J0WQ91	CTSD	0.0220045	0.027411	Cathepsin D	1.193	0.92	0.771165	-0.374888
A0A5N3VTU5	A1BG	0.0032634	0.00615352	Alpha-1B-glycoprotein (Fragment) **	1.228	0.946	0.770358	-0.376398
A0A5N3X2G7	RPL27	0.000129901	0.000411054	60S ribosomal protein L27	1.178	0.905	0.768251	-0.38035
A0A6J0YQ31	GOT1	0.0172712	0.0231939	Aspartate aminotransferase	1.092	0.837	0.766484	-0.383673
A0A6J0ZDT0	RPL6	1.73067e-05	8.82319e-05	60S ribosomal protein L6	1.122	0.857	0.763815	-0.388706
A0A6J0X0H0	HNRNPH1	7.57756e-05	0.000270922	heterogeneous nuclear ribonucleoprotein H isoform X5	1.147	0.876	0.763731	-0.388863
A0A5N3XVU2	ACAA1	0.0220045	0.027411	3-ketoacyl-CoA thiolase, peroxisomal**	1.238	0.943	0.761712	-0.392682
A0A212CPK9	PGAM1	0.0381281	0.0431961	Phosphoglycerate mutase	1.161	0.882	0.75969	-0.396517
A0A5N3XUL9	RPL14	7.17414e-05	0.000270922	60S ribosomal protein L14	1.196	0.906	0.757525	-0.400634
A0A5N3X067	SLC9A3R1	0.000671155	0.00152701	Na(+)/H(+) exchange regulatory cofactor NHE-RF	1.117	0.84	0.752014	-0.411168
A0A6J0WBE9	TPI1	0.000343826	0.000868396	Triosephosphate isomerase	1.116	0.831	0.744624	-0.425417
A0A212C0D2	RPS4	0.00119865	0.00257803	S4 RNA-binding domain-containing protein (Fragment)	1.162	0.863	0.742685	-0.429178
A0A212CLK7	NDUFA4	0.000535842	0.00126083	NDUFA4	1.154	0.855	0.740901	-0.432647
A0A6J0W4S6	CYB5A	1.15378e-05	6.6174e-05	cytochrome b5	1.112	0.821	0.738309	-0.437703
A0A5N3V819	ENTPD5	0.0114962	0.0167456	Ectonucleoside triphosphate diphosphohydrolase 5**	1.154	0.852	0.738302	-0.437718
A0A5J5MLM3	GALM	0.0288056	0.0345973	Galactose mutarotase**	1.148	0.841	0.732578	-0.448945
A0A6J0YAQ7	APOC3	0.00091937	0.00204115	Apolipoprotein C-III	1.121	0.819	0.730598	-0.452851
A0A6J0WJF1	GMPR2	0.000274392	0.000755401	GMP reductase	1.19	0.866	0.727731	-0.458523
A0A212DGA4	TKFC (DAK)	0.0021756	0.00430894	ATP-dependent dihydroxyacetone kinase	1.295	0.94	0.725869	-0.462219
A0A6J0WX97	PGM1	0.00242178	0.00469518	phosphoglucomutase-1 isoform X2	1.192	0.864	0.724832	-0.464281
A0A212CAX0	RPS21	0.000447282	0.0010885	40S ribosomal protein S21	1.13	0.818	0.723894	-0.46615
A0A212DAD9	PSMB6	0.000259216	0.000728184	Proteasome subunit beta	1.263	0.91	0.720507	-0.472916
A0A6J0YW81	PSMB5	0.0400932	0.0448685	Proteasome subunit beta	1.207	0.868	0.719138	-0.475659
A0A6J0VIC7	HSPB1	0.000201172	0.000595511	Heat shock 27 kDa protein	1.182	0.849	0.718274	-0.477394
A0A5N3WIM5	RPL30	0.00932401	0.013994	60S ribosomal protein L30	1.12	0.803	0.716964	-0.480027
A0A6J0W2F2	COX6B1	0.00356045	0.0066229	Cytochrome c oxidase subunit	1.003	0.715	0.712861	-0.488306
A0A6J0W6M8	COL6A1	0.0146896	0.0204245	collagen alpha-1(VI) chain	1.18	0.841	0.712712	-0.488609
A0A5N3VJF3	HOGA1 (DHDPSL)	0.000129901	0.000411054	4-hydroxy-2-oxoglutarate aldolase, mitochondrial	1.182	0.842	0.712352	-0.489338
A0A5N3XMX5	DLST	6.88422e-05	0.000270746	Dihydrolipoyllysine-residue succinyltransferase component of 2-oxoglutarate dehydrogenase complex, mitochondrial (Fragment)	1.171	0.831	0.70965	-0.494821
A0A6J0WZI8	HAGH	5.17722e-06	4.31905e-05	hydroxyacylglutathione hydrolase, mitochondrial	1.216	0.862	0.708882	-0.496383
A0A5N3V268	LAMP1	1.52235e-05	8.21768e-05	Lysosome-associated membrane glycoprotein 1**	1.246	0.88	0.70626	-0.501729
A0A6J0YST5	RPL31	0.0021756	0.00430894	60S ribosomal protein L31	1.202	0.847	0.704659	-0.505003
A0A6J0WPM6	PPIB	0.0232306	0.0285508	Peptidyl-prolyl cis-trans isomerase	1.14	0.793	0.695614	-0.523641
A0A212DDZ9	RPS9	2.40371e-05	0.000114093	40S ribosomal protein S9	1.241	0.863	0.695407	-0.524071
A0A5N3XF37	RPS13	3.96612e-05	0.00016798	40S ribosomal protein S13	1.197	0.831	0.694236	-0.526503
A0A5N3WEM1	ACAD10	0.013986	0.0196446	Acyl-CoA dehydrogenase family, member 10**	1.204	0.835	0.693522	-0.527987
A0A5N3XPU2	RPL15	0.00119865	0.00257803	Ribosomal protein L15	1.165	0.807	0.692704	-0.529689
A0A6J0W9L4	GAPDH	7.30727e-06	5.29392e-05	Glyceraldehyde-3-phosphate dehydrogenase	1.274	0.881	0.691523	-0.532151
A0A5N3XR01	RPL7	2.57677e-05	0.000120235	60S ribosomal protein L7	1.196	0.824	0.688963	-0.537501
A0A212DH75	TALDO1	0.00519604	0.00899665	Transaldolase	1.221	0.83	0.679771	-0.55688
A0A6J0VZP0	AUH	0.0232306	0.0285508	methylglutaconyl-CoA hydratase, mitochondrial-like isoform X2	1.14	0.765	0.671053	-0.575502
A0A212CEW6	PSMB4	1.15378e-05	6.6174e-05	Proteasome subunit beta	1.316	0.88	0.668693	-0.580584
A0A5J5MVS3	RPL18	0.000725281	0.00163664	Ribosomal_L18e/L15P domain-containing protein	1.305	0.871	0.667433	-0.583305
A0A5J5MHB4	RPS25	0.000487129	0.00116614	40S ribosomal protein S25	1.236	0.822	0.665049	-0.588468
A0A212D2W9	RPL36	7.41143e-05	0.000270922	60S ribosomal protein L36	1.21	0.803	0.663636	-0.591535
A0A6J0YJU4	ARHGDIA	3.73055e-05	0.000160472	rho GDP-dissociation inhibitor 1	1.261	0.83	0.658208	-0.603385
A0A6J0XNB6	PRDX3	0.000193835	0.000580029	thioredoxin-dependent peroxide reductase, mitochondrial	1.206	0.792	0.656716	-0.606658
A0A6J0Z1D3	RPL18A	0.000508779	0.00120747	60S ribosomal protein L18a	1.397	0.905	0.647817	-0.626342
A0A6J0WVV4	RPS14	3.73055e-05	0.000160472	40S ribosomal protein S14	1.363	0.852	0.625092	-0.67786
A0A6J0WLN7	RPL3	3.51903e-05	0.000160472	60S ribosomal protein L3 isoform X2	1.275	0.794	0.622745	-0.683286
A0A6J0XRA4	FH	0.0003108	0.000814887	Fumarate hydratase, mitochondrial	1.181	0.734	0.621507	-0.686157
A0A212CPY2	PCBD1	0.000259216	0.000728184	4a-hydroxytetrahydrobiopterin dehydratase (Fragment)	1.305	0.8	0.613027	-0.705978
A0A5N3X9P1	RPL27A	1.4792e-06	1.69677e-05	Ribosomal_L18e/L15P domain-containing protein	1.224	0.75	0.612745	-0.706641
A0A5N3V3T4	RPL4	7.69186e-07	9.6253e-06	60S ribosomal protein L4	1.308	0.793	0.606269	-0.72197
A0A6J0VKP4	DECR1	4.61512e-06	3.97044e-05	2,4-dienoyl-CoA reductase, mitochondrial	1.332	0.804	0.603604	-0.728327
A0A5N3XSF8		3.69209e-05	0.000160472	Uncharacterized protein	1.192	0.719	0.603188	-0.729321
A0A6J0XKP3	RPL5	3.84593e-07	7.05855e-06	60S ribosomal protein L5 isoform X2	1.246	0.749	0.601124	-0.734266
A0A5N3W862	RPS15A	1.28839e-05	7.09385e-05	40S ribosomal protein S15a	1.276	0.766	0.600313	-0.736212
A0A5N3WEX6	RPS28	0.00123031	0.00260542	40S ribosomal protein S28	1.382	0.826	0.597685	-0.742544
A0A5N3W6E9	RPS19	1.15378e-05	6.6174e-05	40S ribosomal protein S19	1.382	0.825	0.596961	-0.744292
A0A6J0WIK2	RPS18	1.73067e-05	8.82319e-05	40S ribosomal protein S18	1.309	0.776	0.592819	-0.754337
A0A5N3VE90	RPS5	3.20494e-06	2.94106e-05	Ribosomal_S7 domain-containing protein	1.327	0.776	0.584778	-0.77404
A0A212CNC6	ORM1 (AGP)	0.000324753	0.000843436	Alpha-1-acid glycoprotein	1.527	0.891	0.583497	-0.777203
A0A5J5MNV3	RPL8	7.69186e-07	9.6253e-06	60S ribosomal protein L8	1.286	0.747	0.580871	-0.78371
A0A6J0VS40	RPL32	0.0003108	0.000814887	60S ribosomal protein L32	1.26	0.706	0.560317	-0.835684
A0A5N3VK35	DECR2	7.34573e-05	0.000270922	Peroxisomal 2,4-dienoyl-CoA reductase [(3E)-enoyl-CoA-producing] ·	1.39	0.771	0.554676	-0.850282
A0A5N3X5N2	RPL19	3.84593e-07	7.05855e-06	Ribosomal protein L19	1.453	0.796	0.547832	-0.868194
A0A6J0XSX9	H1-0	4.84587e-05	0.000196186	histone H1.0	1.321	0.692	0.523846	-0.932787
A0A6J0WX68	H3C1	3.84593e-07	7.05855e-06	Histone H3.1**	1.345	0.676	0.502602	-0.992511
A0A5N3V8G4	UQCRB	1.08251e-05	6.6174e-05	Cytochrome b-c1 complex subunit 7	1.509	0.753	0.499006	-1.00287
A0A6J0XG22	UBC	3.84593e-07	7.05855e-06	polyubiquitin-C	1.4	0.675	0.482143	-1.05247
A0A6J0Z5P0	RPL35A	0.000104609	0.000351206	60S ribosomal protein L35a	1.562	0.752	0.481434	-1.05459
A0A6J0WHA7	TST	2.69215e-06	2.74499e-05	Sulfurtransferase	1.605	0.747	0.465421	-1.10339
A0A6J0X0S3	HSD17B14	0.0036844	0.00671731	17-beta-hydroxysteroid dehydrogenase 14	1.568	0.717	0.45727	-1.12888
A0A5N3WJW3	CALM	3.84593e-07	7.05855e-06	Calmodulin**	1.518	0.693	0.456522	-1.13124
A0A5N3W733	FTH1	1.08251e-05	6.6174e-05	Ferritin	1.536	0.54	0.351562	-1.50815
O46412	SOD1	7.39602e-07	9.6253e-06	Superoxide dismutase [Cu-Zn]	1.538	0.536	0.348505	-1.52075
A0A6J0YAN6	H2BC15	3.84593e-07	7.05855e-06	Histone H2B	1.764	0.517	0.293084	-1.77061
**after blasting in UniProt

## Sheet: Table S2
Table S2: Reactome pathways enriched from liver proteins significantly differential in abundance between control and F. magna infected red deer (FDR < 0.05).
Pathway identifier	Pathway name	#Entities found	#Entities total	Entities ratio	Entities pValue	Entities FDR	#Reactions found	#Reactions total	Reactions ratio	Species identifier	Species name	Submitted entities found	Mapped entities	Found reaction identifiers
R-HSA-1430728	Metabolism	163	3641	0.239808	1.11022e-16	3.9968e-15	233	2268	0.161102	9606	Homo sapiens	RPL4;RPL5;RPL30;RPL3;RPL32;ACSM3;RPL31;ENO1;COMT;RPL8;RPL6;RPL7;RPS14;RPS16;RPS19;RPL18A;RPS18;RPL36;ACAA1;ACAD10;RPS13;SULT2A1;CPT1A;RPS9;RPS5;ENTPD5;HOGA1;MAT1A;SDHA;UPB1;SDHB;COX6B1;POR;ACOT2;UQCRC1;SUCLG2;RPL27;VDAC1;SLC27A2;CALM;UQCRB;MTARC2;MAOB;RPN1;AK3;GNS;CYB5R3;TKFC;UBC;SLCO1B3;APOE;DECR2;DECR1;PCK2;GSTM4;GSTM3;GOT1;GOT2;ACSF2;PM20D1;DHFR;GLUD1;RPS25;ALDH6A1;RPS28;BHMT;CPS1;RPL27A;PAH;F…		R-HSA-71173;R-HSA-389632;R-HSA-177157;R-HSA-209924;R-HSA-71181;R-HSA-1655828;R-HSA-176664;R-HSA-194079;R-HSA-9012374;R-HSA-199202;R-HSA-514604;R-HSA-1655843;R-HSA-5333615;R-HSA-2408551;R-HSA-75849;R-HSA-3065959;R-HSA-2395764;R-HSA-9026777;R-HSA-5696004;R-HSA-372819;R-HSA-8937169;R-HSA-2395768;R-HSA-71775;R-HSA-75872;R-HSA-5423664;R-HSA-1989754;R-HSA-2187332;R-HSA-1989755;R-HSA-5423672;R-HSA-71275…
R-HSA-1643685	Disease	97	2596	0.170981	4.26302e-11	1.27891e-09	271	1787	0.126936	9606	Homo sapiens	RPL4;RPL5;PHB1;RPL30;HSP90AB1;RPL3;RPL32;RPL31;CLTC;SLC2A2;PEBP1;ENO1;COMT;RPL8;RPL6;RPL7;RPS14;IGHG1;RPS16;TUBB5;RPS19;RPL18A;RPS18;SNRPD1;RPL36;PGM1;RPS13;FGB;FGA;RPS9;HSP90AA1;TPM4;RPS5;ENTPD5;TPM1;APOA1;MAT1A;APRT;EEF1A1;H2BC15;PCCA;PCCB;MYH9;RPL27;PPIB;SLC25A4;CALM;VCP;AHCY;MAOB;RPN1;RRBP1;PRELP;ATP1A1;GNS;PSMB6;PRDX2;GANAB;PSMB4;RPS15A;TKFC;PSMB5;SLCO1B3;UBC;LMNA;PSMB1;RPL14;H3C1;RPL13;RPL1…		R-HSA-184323;R-HSA-180736;R-HSA-9694364;R-HSA-1220610;R-HSA-1220611;R-HSA-3656230;R-HSA-1220614;R-HSA-1220612;R-HSA-5211224;R-HSA-1220613;R-HSA-5638222;R-HSA-5602383;R-HSA-1169421;R-HSA-5649483;R-HSA-9035949;R-HSA-9035950;R-HSA-5387386;R-HSA-9724090;R-HSA-5387389;R-HSA-9665697;R-HSA-9665696;R-HSA-9665703;R-HSA-9665702;R-HSA-9686699;R-HSA-9665708;R-HSA-9665232;R-HSA-9729232;R-HSA-2769007;R-HSA-314…
R-HSA-392499	Metabolism of proteins	75	2214	0.145821	8.67712e-07	1.99574e-05	202	811	0.0576076	9606	Homo sapiens	RPL4;RPL5;RPL30;RPL3;RPL32;RPL31;RPL8;RPL6;ASGR2;RPL7;RPS14;SEC61A1;RPS16;TUBB5;RPS19;RPL18A;RPS18;RPL36;CTSD;RPS13;PDIA3;FGA;RPS9;RPS5;APOA1;PDIA6;EEF1A1;H2BC15;TST;RPL27;VDAC1;SEC22B;CALM;VCP;RPN1;HSP90B1;PSMB6;GANAB;PSMB4;RPS15A;PSMB5;UBC;PSMB1;RPL14;H3C1;RPL13;APOE;RPL15;CCT7;RPL18;SPTBN1;RPL19;VARS1;NPM1;RPL35A;CP;RPS25;RPS28;TF;RPL27A;P4HB;RPS21		R-HSA-688136;R-HSA-8869506;R-HSA-5660752;R-HSA-5660753;R-HSA-5689950;R-HSA-5696605;R-HSA-8931974;R-HSA-5696600;R-HSA-2022412;R-HSA-548890;R-HSA-8855711;R-HSA-8852127;R-HSA-5665871;R-HSA-2022403;R-HSA-3640872;R-HSA-8852134;R-HSA-5689972;R-HSA-8852133;R-HSA-5689973;R-HSA-8852132;R-HSA-8852131;R-HSA-8850594;R-HSA-8852130;R-HSA-5696627;R-HSA-8852129;R-HSA-8852128;R-HSA-870437;R-HSA-8852136;R-HSA-9755…
R-HSA-2262752	Cellular responses to stress	74	1005	0.0661925	1.11022e-16	3.9968e-15	90	450	0.0319648	9606	Homo sapiens	RPL4;RPL5;ACADVL;RPL30;HSP90AB1;RPL3;RPL32;RPL31;HSPB1;RPL8;RPL6;RPL7;RPS14;RPS16;TUBB5;RPS19;RPL18A;RPS18;RPL36;RPS13;RPS9;HSP90AA1;RPS5;APOA1;PDIA6;COX6B1;EEF1A1;H2BC15;BLVRB;RPL27;VCP;RPN1;COX5A;HSP90B1;PSMB6;PRDX3;PRDX2;PSMB4;RPS15A;PSMB5;LMNA;UBC;PSMB1;RPL14;H3C1;RPL13;RPL15;RPL18;RPL19;HSPA9;NDUFA4;RPL35A;H1-0;SOD1;RPS25;RPS28;CCS;PC;RPL27A;P4HB;RPS21		R-HSA-1791131;R-HSA-1791128;R-HSA-5324632;R-HSA-9726621;R-HSA-9725855;R-HSA-8932355;R-HSA-163214;R-HSA-3788724;R-HSA-3229089;R-HSA-3223200;R-HSA-3371554;R-HSA-4793819;R-HSA-3697838;R-HSA-5324617;R-HSA-5252041;R-HSA-3299753;R-HSA-9758088;R-HSA-9758090;R-HSA-3229102;R-HSA-1791163;R-HSA-8951723;R-HSA-5251955;R-HSA-9762096;R-HSA-9759154;R-HSA-5251959;R-HSA-9725885;R-HSA-3341343;R-HSA-9690534;R-HSA-52…
R-HSA-8953897	Cellular responses to stimuli	74	1023	0.067378	1.11022e-16	3.9968e-15	90	481	0.0341668	9606	Homo sapiens	RPL4;RPL5;ACADVL;RPL30;HSP90AB1;RPL3;RPL32;RPL31;HSPB1;RPL8;RPL6;RPL7;RPS14;RPS16;TUBB5;RPS19;RPL18A;RPS18;RPL36;RPS13;RPS9;HSP90AA1;RPS5;APOA1;PDIA6;COX6B1;EEF1A1;H2BC15;BLVRB;RPL27;VCP;RPN1;COX5A;HSP90B1;PSMB6;PRDX3;PRDX2;PSMB4;RPS15A;PSMB5;LMNA;UBC;PSMB1;RPL14;H3C1;RPL13;RPL15;RPL18;RPL19;HSPA9;NDUFA4;RPL35A;H1-0;SOD1;RPS25;RPS28;CCS;PC;RPL27A;P4HB;RPS21		R-HSA-1791131;R-HSA-1791128;R-HSA-5324632;R-HSA-9726621;R-HSA-9725855;R-HSA-8932355;R-HSA-163214;R-HSA-3788724;R-HSA-3229089;R-HSA-3223200;R-HSA-3371554;R-HSA-4793819;R-HSA-3697838;R-HSA-5324617;R-HSA-5252041;R-HSA-3299753;R-HSA-9758088;R-HSA-9758090;R-HSA-3229102;R-HSA-1791163;R-HSA-8951723;R-HSA-5251955;R-HSA-9762096;R-HSA-9759154;R-HSA-5251959;R-HSA-9725885;R-HSA-3341343;R-HSA-9690534;R-HSA-52…
R-HSA-5663205	Infectious disease	69	1512	0.0995851	1.84867e-11	6.1006e-10	92	897	0.0637164	9606	Homo sapiens	RPL4;RPL5;RPL30;HSP90AB1;RPL3;RPL32;RPL31;CLTC;ENO1;COMT;RPL8;RPL6;RPL7;RPS14;IGHG1;RPS16;TUBB5;RPS19;RPL18A;RPS18;SNRPD1;RPL36;RPS13;RPS9;HSP90AA1;RPS5;ENTPD5;EEF1A1;H2BC15;MYH9;RPL27;PPIB;SLC25A4;CALM;VCP;RPN1;ATP1A1;PSMB6;GANAB;PSMB4;RPS15A;TKFC;PSMB5;UBC;PSMB1;RPL14;H3C1;RPL13;RPL15;RPL18;RPL19;NPM1;RPL35A;RPS25;RPS28;TF;RPL27A;RPS21		R-HSA-9664275;R-HSA-184323;R-HSA-9664273;R-HSA-180736;R-HSA-9664278;R-HSA-9664406;R-HSA-9693590;R-HSA-9709852;R-HSA-8951552;R-HSA-9666458;R-HSA-3159227;R-HSA-9679775;R-HSA-9614367;R-HSA-9664285;R-HSA-9694364;R-HSA-9666435;R-HSA-9666433;R-HSA-9686790;R-HSA-9614343;R-HSA-9664261;R-HSA-5211224;R-HSA-9727886;R-HSA-8851356;R-HSA-9664271;R-HSA-9664270;R-HSA-9664397;R-HSA-9664268;R-HSA-191786;R-HSA-9623…
R-HSA-71291	Metabolism of amino acids and derivatives	64	666	0.0438648	1.11022e-16	3.9968e-15	37	285	0.0202444	9606	Homo sapiens	RPL4;RPL5;RPL30;RPL3;RPL32;RPL31;RPL8;RPL6;RPL7;RPS14;RPS16;RPS19;AUH;RPL18A;RPS18;RPL36;PHGDH;RPS13;RPS9;RPS5;MAT1A;HOGA1;TST;RPL27;DDC;AHCY;RPN1;DLST;HSD17B10;PSMB6;PSMB4;RPS15A;PSMB5;UBC;PSMB1;RPL14;RPL13;RPL15;RPL18;RPL19;GOT1;GOT2;RPL35A;FAH;ASS1;AGMAT;GSTZ1;RPS25;GLUD1;GATM;RPS28;ALDH6A1;BHMT;CPS1;PSAT1;RPL27A;PAH;RPS21		R-HSA-70785;R-HSA-209859;R-HSA-6784423;R-HSA-70592;R-HSA-1614618;R-HSA-174401;R-HSA-2408551;R-HSA-71173;R-HSA-70596;R-HSA-209924;R-HSA-9013198;R-HSA-350604;R-HSA-70600;R-HSA-977348;R-HSA-71181;R-HSA-71118;R-HSA-70613;R-HSA-508369;R-HSA-70555;R-HSA-6792572;R-HSA-353125;R-HSA-1614654;R-HSA-71275;R-HSA-70893;R-HSA-6784393;R-HSA-2408532;R-HSA-70577;R-HSA-70581;R-HSA-70837;R-HSA-174391;R-HSA-2408529;R…
R-HSA-1266738	Developmental Biology	60	1279	0.084239	1.8462e-10	5.53861e-09	76	573	0.0407018	9606	Homo sapiens	RPL4;RPL5;RPL30;HSP90AB1;RPL3;RPL32;RPL31;CLTC;CLTB;SLC2A2;RPL8;RPL6;RPL7;RPS14;RPS16;TUBB5;RPS19;RPL18A;RPS18;RPL36;RPS13;RPS9;HSP90AA1;RPS5;KRT8;MYL6;H2BC15;COL6A1;MYH9;RPL27;PFN1;RPN1;PSMB6;PSMB4;RPS15A;PSMB5;UBC;PSMB1;RPL14;H3C1;RPL13;RPL15;RPL18;SPTBN1;RPL19;RPL35A;RPS25;RPS28;RPL27A;RPS21		R-HSA-5617877;R-HSA-5617492;R-HSA-6806629;R-HSA-5617874;R-HSA-445071;R-HSA-5617887;R-HSA-445079;R-HSA-6810357;R-HSA-445077;R-HSA-5617862;R-HSA-3928616;R-HSA-5617859;R-HSA-211476;R-HSA-8942224;R-HSA-5617484;R-HSA-5693644;R-HSA-5617486;R-HSA-5617483;R-HSA-5617867;R-HSA-5617866;R-HSA-6805573;R-HSA-5617650;R-HSA-392749;R-HSA-5617661;R-HSA-392748;R-HSA-392751;R-HSA-374696;R-HSA-555065;R-HSA-6806613;R-…
R-HSA-422475	Axon guidance	53	585	0.0385299	1.11022e-16	3.9968e-15	28	298	0.0211678	9606	Homo sapiens	RPL4;RPL5;RPL30;HSP90AB1;RPL3;RPL32;RPL31;CLTC;RPN1;CLTB;RPL8;RPL6;RPL7;PSMB6;RPS14;PSMB4;RPS16;TUBB5;PSMB5;RPS15A;RPS19;RPL18A;RPS18;UBC;PSMB1;RPL36;RPL14;RPL13;RPL15;RPL18;RPS13;SPTBN1;RPL19;RPS9;HSP90AA1;RPS5;RPL35A;RPS25;RPS28;MYL6;RPL27A;COL6A1;MYH9;RPL27;PFN1;RPS21		R-HSA-445071;R-HSA-445079;R-HSA-445077;R-HSA-3928616;R-HSA-9014610;R-HSA-392749;R-HSA-392748;R-HSA-375151;R-HSA-392751;R-HSA-8986083;R-HSA-374696;R-HSA-9011300;R-HSA-373739;R-HSA-428534;R-HSA-392053;R-HSA-555065;R-HSA-392054;R-HSA-3928654;R-HSA-9014652;R-HSA-392051;R-HSA-9011313;R-HSA-391868;R-HSA-419644;R-HSA-391871;R-HSA-419645;R-HSA-419197;R-HSA-391865;R-HSA-391866
R-HSA-9675108	Nervous system development	53	621	0.040901	1.11022e-16	3.9968e-15	28	324	0.0230146	9606	Homo sapiens	RPL4;RPL5;RPL30;HSP90AB1;RPL3;RPL32;RPL31;CLTC;RPN1;CLTB;RPL8;RPL6;RPL7;PSMB6;RPS14;PSMB4;RPS16;TUBB5;PSMB5;RPS15A;RPS19;RPL18A;RPS18;UBC;PSMB1;RPL36;RPL14;RPL13;RPL15;RPL18;RPS13;SPTBN1;RPL19;RPS9;HSP90AA1;RPS5;RPL35A;RPS25;RPS28;MYL6;RPL27A;COL6A1;MYH9;RPL27;PFN1;RPS21		R-HSA-445071;R-HSA-445079;R-HSA-445077;R-HSA-3928616;R-HSA-9014610;R-HSA-392749;R-HSA-392748;R-HSA-375151;R-HSA-392751;R-HSA-8986083;R-HSA-374696;R-HSA-9011300;R-HSA-373739;R-HSA-428534;R-HSA-392053;R-HSA-555065;R-HSA-392054;R-HSA-3928654;R-HSA-9014652;R-HSA-392051;R-HSA-9011313;R-HSA-391868;R-HSA-419644;R-HSA-391871;R-HSA-419645;R-HSA-419197;R-HSA-391865;R-HSA-391866
R-HSA-8953854	Metabolism of RNA	52	789	0.051966	1.65423e-14	5.78981e-13	39	187	0.0132831	9606	Homo sapiens	RPL4;RPL5;RPL30;RPL3;RPL32;RPL31;RPN1;HNRNPU;HSPB1;RPL8;HSD17B10;RPL6;RPL7;PSMB6;RPS14;PSMB4;RPS16;PSMB5;RPS15A;RPS19;RPL18A;RPS18;SNRPD1;UBC;PSMB1;RPL36;RPL14;RPL13;RPL15;RPL18;RPS13;RPL19;HNRNPA3;RPS9;RPS5;RPL35A;RPS25;RPS28;TST;HNRNPH1;RPL27A;RPL27;RPS21		R-HSA-6786854;R-HSA-72130;R-HSA-75079;R-HSA-75081;R-HSA-75080;R-HSA-72139;R-HSA-75083;R-HSA-430028;R-HSA-927813;R-HSA-75082;R-HSA-72143;R-HSA-6791223;R-HSA-6791222;R-HSA-191763;R-HSA-450580;R-HSA-927836;R-HSA-6791221;R-HSA-191830;R-HSA-6791218;R-HSA-927832;R-HSA-6791228;R-HSA-6791227;R-HSA-6785722;R-HSA-6790906;R-HSA-927889;R-HSA-6787591;R-HSA-72160;R-HSA-927789;R-HSA-450466;R-HSA-72103;R-HSA-191…
R-HSA-376176	Signaling by ROBO receptors	44	235	0.0154778	1.11022e-16	3.9968e-15	6	60	0.00426197	9606	Homo sapiens	RPL4;RPL5;RPL30;RPL3;RPL32;RPL31;RPN1;RPL8;RPL6;RPL7;PSMB6;RPS14;PSMB4;RPS16;PSMB5;RPS15A;RPS19;RPL18A;RPS18;UBC;PSMB1;RPL36;RPL14;RPL13;RPL15;RPL18;RPS13;RPL19;RPS9;RPS5;RPL35A;RPS25;RPS28;RPL27A;RPL27;PFN1;RPS21		R-HSA-428534;R-HSA-9014652;R-HSA-9011313;R-HSA-8986083;R-HSA-9014610;R-HSA-9011300
R-HSA-9010553	Regulation of expression of SLITs and ROBOs	43	183	0.012053	1.11022e-16	3.9968e-15	5	20	0.00142066	9606	Homo sapiens	RPL4;RPL5;RPL30;RPL3;RPL32;RPL31;RPN1;RPL8;RPL6;RPL7;PSMB6;RPS14;PSMB4;RPS16;PSMB5;RPS15A;RPS19;RPL18A;RPS18;UBC;PSMB1;RPL36;RPL14;RPL13;RPL15;RPL18;RPS13;RPL19;RPS9;RPS5;RPL35A;RPS25;RPS28;RPL27A;RPL27;RPS21		R-HSA-9014652;R-HSA-9011313;R-HSA-8986083;R-HSA-9014610;R-HSA-9011300
R-HSA-72766	Translation	40	339	0.0223276	1.11022e-16	3.9968e-15	29	99	0.00703225	9606	Homo sapiens	RPL4;RPL5;RPL30;RPL3;RPL32;RPL31;RPN1;RPL8;RPL6;RPL7;RPS14;SEC61A1;RPS16;RPS15A;RPS19;RPL18A;RPS18;UBC;RPL36;RPL14;RPL13;RPL15;RPL18;RPS13;RPL19;VARS1;RPS9;RPS5;RPL35A;EEF1A1;RPS25;RPS28;RPL27A;RPL27;RPS21		R-HSA-1799326;R-HSA-156808;R-HSA-380042;R-HSA-156823;R-HSA-156826;R-HSA-157849;R-HSA-72671;R-HSA-72673;R-HSA-72672;R-HSA-156832;R-HSA-141671;R-HSA-72676;R-HSA-156907;R-HSA-72619;R-HSA-141673;R-HSA-72621;R-HSA-156908;R-HSA-156909;R-HSA-156915;R-HSA-156912;R-HSA-72691;R-HSA-156913;R-HSA-72697;R-HSA-156923;R-HSA-1799330;R-HSA-141691;R-HSA-1799329;R-HSA-1799335;R-HSA-1799332
R-HSA-168249	Innate Immune System	39	1345	0.0885859	0.00844603	0.0422302	126	725	0.0514988	9606	Homo sapiens	CALM;VCP;ORM1;HSP90AB1;RPN1;GDI2;PYGL;IQGAP2;GNS;HSP90B1;PSMB6;IGHG1;PSMB4;PGRMC1;TUBB5;TKFC;PSMB5;CYB5R3;LAMP1;FTH1;UBC;PSMB1;ACAA1;CTSD;PGM1;FGB;FGA;HSP90AA1;ANXA2;PGAM1;AGL;APRT;EEF1A1;TF;MYH9;SLC27A2		R-HSA-975118;R-HSA-741386;R-HSA-688136;R-HSA-688137;R-HSA-9750942;R-HSA-936960;R-HSA-9645442;R-HSA-936991;R-HSA-936986;R-HSA-5362500;R-HSA-936475;R-HSA-9758604;R-HSA-5607757;R-HSA-177690;R-HSA-5607756;R-HSA-975122;R-HSA-177692;R-HSA-975147;R-HSA-202534;R-HSA-450337;R-HSA-741411;R-HSA-450346;R-HSA-937022;R-HSA-913725;R-HSA-450358;R-HSA-990526;R-HSA-9750946;R-HSA-173626;R-HSA-419644;R-HSA-419645;R-…
R-HSA-1799339	SRP-dependent cotranslational protein targeting to membrane	38	119	0.00783771	1.11022e-16	3.9968e-15	5	5	0.000355164	9606	Homo sapiens	RPL4;RPL5;RPL30;RPL3;RPL32;RPL31;RPN1;RPL8;RPL6;RPL7;RPS14;SEC61A1;RPS16;RPS15A;RPS19;RPL18A;RPS18;UBC;RPL36;RPL14;RPL13;RPL15;RPL18;RPS13;RPL19;RPS9;RPS5;RPL35A;RPS25;RPS28;RPL27A;RPL27;RPS21		R-HSA-1799326;R-HSA-1799330;R-HSA-1799329;R-HSA-1799335;R-HSA-1799332
R-HSA-2408522	Selenoamino acid metabolism	38	180	0.0118554	1.11022e-16	3.9968e-15	4	33	0.00234408	9606	Homo sapiens	RPL4;RPL5;RPL30;AHCY;RPL3;RPL32;RPL31;RPL8;RPL6;RPL7;RPS14;RPS16;RPS15A;RPS19;RPL18A;RPS18;UBC;RPL36;RPL14;RPL13;RPL15;RPL18;RPS13;RPL19;RPS9;RPS5;RPL35A;MAT1A;RPS25;RPS28;RPL27A;RPL27;RPS21		R-HSA-2408532;R-HSA-2408551;R-HSA-2408529;R-HSA-5333615
R-HSA-168255	Influenza Infection	38	198	0.0130409	1.11022e-16	3.9968e-15	4	59	0.00419094	9606	Homo sapiens	RPL4;RPL5;RPL30;RPL3;RPL32;RPL31;CLTC;RPL8;RPL6;RPL7;RPS14;RPS16;RPS15A;RPS19;RPL18A;RPS18;UBC;RPL36;RPL14;RPL13;RPL15;RPL18;RPS13;RPL19;RPS9;HSP90AA1;RPS5;RPL35A;RPS25;RPS28;RPL27A;RPL27;RPS21		R-HSA-192704;R-HSA-192841;R-HSA-192830;R-HSA-168285
R-HSA-156902	Peptide chain elongation	37	97	0.00638872	1.11022e-16	3.9968e-15	4	5	0.000355164	9606	Homo sapiens	RPL4;RPL5;RPL30;RPL3;RPL32;RPL31;RPL8;RPL6;RPL7;RPS14;RPS16;RPS15A;RPS19;RPL18A;RPS18;UBC;RPL36;RPL14;RPL13;RPL15;RPL18;RPS13;RPL19;RPS9;RPS5;RPL35A;EEF1A1;RPS25;RPS28;RPL27A;RPL27;RPS21		R-HSA-156915;R-HSA-156912;R-HSA-156923;R-HSA-156907
R-HSA-156842	Eukaryotic Translation Elongation	37	102	0.00671804	1.11022e-16	3.9968e-15	7	9	0.000639295	9606	Homo sapiens	RPL4;RPL5;RPL30;RPL3;RPL32;RPL31;RPL8;RPL6;RPL7;RPS14;RPS16;RPS15A;RPS19;RPL18A;RPS18;UBC;RPL36;RPL14;RPL13;RPL15;RPL18;RPS13;RPL19;RPS9;RPS5;RPL35A;EEF1A1;RPS25;RPS28;RPL27A;RPL27;RPS21		R-HSA-156915;R-HSA-156912;R-HSA-156913;R-HSA-156923;R-HSA-156907;R-HSA-156908;R-HSA-156909
R-HSA-72312	rRNA processing	37	246	0.0162023	1.11022e-16	3.9968e-15	8	21	0.00149169	9606	Homo sapiens	RPL4;RPL5;RPL30;RPL3;RPL32;RPL31;RPL8;HSD17B10;RPL6;RPL7;RPS14;RPS16;RPS15A;RPS19;RPL18A;RPS18;UBC;RPL36;RPL14;RPL13;RPL15;RPL18;RPS13;RPL19;RPS9;RPS5;RPL35A;RPS25;RPS28;RPL27A;RPL27;RPS21		R-HSA-6791223;R-HSA-6791222;R-HSA-6791221;R-HSA-6791218;R-HSA-6791228;R-HSA-6791227;R-HSA-6785722;R-HSA-6790906
R-HSA-168273	Influenza Viral RNA Transcription and Replication	37	173	0.0113943	1.11022e-16	3.9968e-15	3	14	0.000994459	9606	Homo sapiens	RPL4;RPL5;RPL30;RPL3;RPL32;RPL31;RPL8;RPL6;RPL7;RPS14;RPS16;RPS15A;RPS19;RPL18A;RPS18;UBC;RPL36;RPL14;RPL13;RPL15;RPL18;RPS13;RPL19;RPS9;HSP90AA1;RPS5;RPL35A;RPS25;RPS28;RPL27A;RPL27;RPS21		R-HSA-192704;R-HSA-192841;R-HSA-192830
R-HSA-975956	Nonsense Mediated Decay (NMD) independent of the Exon Junction Complex (EJC)	36	101	0.00665218	1.11022e-16	3.9968e-15	1	1	7.10328e-05	9606	Homo sapiens	RPL4;RPL5;RPL30;RPL3;RPL32;RPL31;RPL8;RPL6;RPL7;RPS14;RPS16;RPS15A;RPS19;RPL18A;RPS18;UBC;RPL36;RPL14;RPL13;RPL15;RPL18;RPS13;RPL19;RPS9;RPS5;RPL35A;RPS25;RPS28;RPL27A;RPL27;RPS21		R-HSA-927789
R-HSA-72689	Formation of a pool of free 40S subunits	36	106	0.00698149	1.11022e-16	3.9968e-15	2	2	0.000142066	9606	Homo sapiens	RPL4;RPL5;RPL30;RPL3;RPL32;RPL31;RPL8;RPL6;RPL7;RPS14;RPS16;RPS15A;RPS19;RPL18A;RPS18;UBC;RPL36;RPL14;RPL13;RPL15;RPL18;RPS13;RPL19;RPS9;RPS5;RPL35A;RPS25;RPS28;RPL27A;RPL27;RPS21		R-HSA-72673;R-HSA-72676
R-HSA-192823	Viral mRNA Translation	36	114	0.0075084	1.11022e-16	3.9968e-15	2	2	0.000142066	9606	Homo sapiens	RPL4;RPL5;RPL30;RPL3;RPL32;RPL31;RPL8;RPL6;RPL7;RPS14;RPS16;RPS15A;RPS19;RPL18A;RPS18;UBC;RPL36;RPL14;RPL13;RPL15;RPL18;RPS13;RPL19;RPS9;RPS5;RPL35A;RPS25;RPS28;RPL27A;RPL27;RPS21		R-HSA-192704;R-HSA-192841
R-HSA-72706	GTP hydrolysis and joining of the 60S ribosomal subunit	36	120	0.00790358	1.11022e-16	3.9968e-15	3	3	0.000213098	9606	Homo sapiens	RPL4;RPL5;RPL30;RPL3;RPL32;RPL31;RPL8;RPL6;RPL7;RPS14;RPS16;RPS15A;RPS19;RPL18A;RPS18;UBC;RPL36;RPL14;RPL13;RPL15;RPL18;RPS13;RPL19;RPS9;RPS5;RPL35A;RPS25;RPS28;RPL27A;RPL27;RPS21		R-HSA-72672;R-HSA-72619;R-HSA-72671
R-HSA-156827	L13a-mediated translational silencing of Ceruloplasmin expression	36	120	0.00790358	1.11022e-16	3.9968e-15	3	3	0.000213098	9606	Homo sapiens	RPL4;RPL5;RPL30;RPL3;RPL32;RPL31;RPL8;RPL6;RPL7;RPS14;RPS16;RPS15A;RPS19;RPL18A;RPS18;UBC;RPL36;RPL14;RPL13;RPL15;RPL18;RPS13;RPL19;RPS9;RPS5;RPL35A;RPS25;RPS28;RPL27A;RPL27;RPS21		R-HSA-156832;R-HSA-156823;R-HSA-156826
R-HSA-6791226	Major pathway of rRNA processing in the nucleolus and cytosol	36	189	0.0124481	1.11022e-16	3.9968e-15	6	7	0.00049723	9606	Homo sapiens	RPL4;RPL5;RPL30;RPL3;RPL32;RPL31;RPL8;RPL6;RPL7;RPS14;RPS16;RPS15A;RPS19;RPL18A;RPS18;UBC;RPL36;RPL14;RPL13;RPL15;RPL18;RPS13;RPL19;RPS9;RPS5;RPL35A;RPS25;RPS28;RPL27A;RPL27;RPS21		R-HSA-6791223;R-HSA-6791222;R-HSA-6791221;R-HSA-6791218;R-HSA-6791228;R-HSA-6791227
R-HSA-927802	Nonsense-Mediated Decay (NMD)	36	124	0.00816703	1.11022e-16	3.9968e-15	5	6	0.000426197	9606	Homo sapiens	RPL4;RPL5;RPL30;RPL3;RPL32;RPL31;RPL8;RPL6;RPL7;RPS14;RPS16;RPS15A;RPS19;RPL18A;RPS18;UBC;RPL36;RPL14;RPL13;RPL15;RPL18;RPS13;RPL19;RPS9;RPS5;RPL35A;RPS25;RPS28;RPL27A;RPL27;RPS21		R-HSA-927836;R-HSA-927789;R-HSA-927832;R-HSA-927813;R-HSA-927889
R-HSA-975957	Nonsense Mediated Decay (NMD) enhanced by the Exon Junction Complex (EJC)	36	124	0.00816703	1.11022e-16	3.9968e-15	4	5	0.000355164	9606	Homo sapiens	RPL4;RPL5;RPL30;RPL3;RPL32;RPL31;RPL8;RPL6;RPL7;RPS14;RPS16;RPS15A;RPS19;RPL18A;RPS18;UBC;RPL36;RPL14;RPL13;RPL15;RPL18;RPS13;RPL19;RPS9;RPS5;RPL35A;RPS25;RPS28;RPL27A;RPL27;RPS21		R-HSA-927836;R-HSA-927832;R-HSA-927813;R-HSA-927889
R-HSA-72613	Eukaryotic Translation Initiation	36	130	0.00856221	1.11022e-16	3.9968e-15	13	21	0.00149169	9606	Homo sapiens	RPL4;RPL5;RPL30;RPL3;RPL32;RPL31;RPL8;RPL6;RPL7;RPS14;RPS16;RPS15A;RPS19;RPL18A;RPS18;UBC;RPL36;RPL14;RPL13;RPL15;RPL18;RPS13;RPL19;RPS9;RPS5;RPL35A;RPS25;RPS28;RPL27A;RPL27;RPS21		R-HSA-72673;R-HSA-72672;R-HSA-156832;R-HSA-72676;R-HSA-72619;R-HSA-156808;R-HSA-72621;R-HSA-72691;R-HSA-156823;R-HSA-156826;R-HSA-72697;R-HSA-157849;R-HSA-72671
R-HSA-72764	Eukaryotic Translation Termination	36	106	0.00698149	1.11022e-16	3.9968e-15	3	5	0.000355164	9606	Homo sapiens	RPL4;RPL5;RPL30;RPL3;RPL32;RPL31;RPL8;RPL6;RPL7;RPS14;RPS16;RPS15A;RPS19;RPL18A;RPS18;UBC;RPL36;RPL14;RPL13;RPL15;RPL18;RPS13;RPL19;RPS9;RPS5;RPL35A;RPS25;RPS28;RPL27A;RPL27;RPS21		R-HSA-141671;R-HSA-141691;R-HSA-141673
R-HSA-9735869	SARS-CoV-1 modulates host translation machinery	13	41	0.00270039	3.28826e-12	1.11801e-10	2	3	0.000213098	9606	Homo sapiens	EEF1A1;RPS25;RPS14;RPS28;RPS9;RPS16;RPS15A;RPS19;RPS18;RPS5;RPS21;RPS13		R-HSA-9729232;R-HSA-9727944
R-HSA-72737	Cap-dependent Translation Initiation	36	130	0.00856221	1.11022e-16	3.9968e-15	10	18	0.00127859	9606	Homo sapiens	RPL4;RPL5;RPL30;RPL3;RPL32;RPL31;RPL8;RPL6;RPL7;RPS14;RPS16;RPS15A;RPS19;RPL18A;RPS18;UBC;RPL36;RPL14;RPL13;RPL15;RPL18;RPS13;RPL19;RPS9;RPS5;RPL35A;RPS25;RPS28;RPL27A;RPL27;RPS21		R-HSA-72673;R-HSA-72672;R-HSA-72691;R-HSA-72676;R-HSA-72697;R-HSA-72619;R-HSA-156808;R-HSA-157849;R-HSA-72621;R-HSA-72671
R-HSA-9692914	SARS-CoV-1-host interactions	18	118	0.00777185	3.87079e-11	1.23865e-09	9	48	0.00340958	9606	Homo sapiens	RPS9;NPM1;RPS5;EEF1A1;RPS25;RPS14;RPS28;RPS16;RPS15A;TKFC;RPS19;RPS18;UBC;PPIB;RPS21;RPS13		R-HSA-9728804;R-HSA-9685219;R-HSA-9729232;R-HSA-9693590;R-HSA-9711058;R-HSA-9685195;R-HSA-9727886;R-HSA-9727944;R-HSA-9711016
R-HSA-9754678	SARS-CoV-2 modulates host translation machinery	14	62	0.00408351	4.07442e-11	1.26307e-09	2	6	0.000426197	9606	Homo sapiens	RPS25;RPS14;RPS28;RPS9;RPS16;RPS15A;RPS19;RPS18;SNRPD1;RPS5;RPS21;RPS13		R-HSA-191786;R-HSA-9729849
R-HSA-8868773	rRNA processing in the nucleus and cytosol	36	208	0.0136995	1.11022e-16	3.9968e-15	7	15	0.00106549	9606	Homo sapiens	RPL4;RPL5;RPL30;RPL3;RPL32;RPL31;RPL8;RPL6;RPL7;RPS14;RPS16;RPS15A;RPS19;RPL18A;RPS18;UBC;RPL36;RPL14;RPL13;RPL15;RPL18;RPS13;RPL19;RPS9;RPS5;RPL35A;RPS25;RPS28;RPL27A;RPL27;RPS21		R-HSA-6791223;R-HSA-6791222;R-HSA-6791221;R-HSA-6791218;R-HSA-6791228;R-HSA-6791227;R-HSA-6790906
R-HSA-2408557	Selenocysteine synthesis	36	112	0.00737667	1.11022e-16	3.9968e-15	2	7	0.00049723	9606	Homo sapiens	RPL4;RPL5;RPL30;RPL3;RPL32;RPL31;RPL8;RPL6;RPL7;RPS14;RPS16;RPS15A;RPS19;RPL18A;RPS18;UBC;RPL36;RPL14;RPL13;RPL15;RPL18;RPS13;RPL19;RPS9;RPS5;RPL35A;RPS25;RPS28;RPL27A;RPL27;RPS21		R-HSA-2408529;R-HSA-5333615
R-HSA-72695	Formation of the ternary complex, and subsequently, the 43S complex	12	54	0.00355661	1.21636e-09	3.52743e-08	1	3	0.000213098	9606	Homo sapiens	RPS25;RPS14;RPS28;RPS9;RPS16;RPS15A;RPS19;RPS18;RPS5;RPS21;RPS13		R-HSA-72691
R-HSA-9633012	Response of EIF2AK4 (GCN2) to amino acid deficiency	36	115	0.00757426	1.11022e-16	3.9968e-15	4	16	0.00113653	9606	Homo sapiens	RPL4;RPL5;RPL30;RPL3;RPL32;RPL31;RPL8;RPL6;RPL7;RPS14;RPS16;RPS15A;RPS19;RPL18A;RPS18;UBC;RPL36;RPL14;RPL13;RPL15;RPL18;RPS13;RPL19;RPS9;RPS5;RPL35A;RPS25;RPS28;RPL27A;RPL27;RPS21		R-HSA-9633008;R-HSA-9633742;R-HSA-9634669;R-HSA-9633005
R-HSA-72649	Translation initiation complex formation	12	62	0.00408351	5.56183e-09	1.50169e-07	2	2	0.000142066	9606	Homo sapiens	RPS25;RPS14;RPS28;RPS9;RPS16;RPS15A;RPS19;RPS18;RPS5;RPS21;RPS13		R-HSA-156808;R-HSA-157849
R-HSA-72702	Ribosomal scanning and start codon recognition	12	64	0.00421524	7.86551e-09	2.12369e-07	2	2	0.000142066	9606	Homo sapiens	RPS25;RPS14;RPS28;RPS9;RPS16;RPS15A;RPS19;RPS18;RPS5;RPS21;RPS13		R-HSA-72697;R-HSA-72621
R-HSA-72662	Activation of the mRNA upon binding of the cap-binding complex and eIFs, and subsequent binding to 43S	12	66	0.00434697	1.09938e-08	2.85838e-07	2	6	0.000426197	9606	Homo sapiens	RPS25;RPS14;RPS28;RPS9;RPS16;RPS15A;RPS19;RPS18;RPS5;RPS21;RPS13		R-HSA-156808;R-HSA-157849
R-HSA-5358346	Hedgehog ligand biogenesis	11	72	0.00474215	2.51402e-07	6.28506e-06	7	15	0.00106549	9606	Homo sapiens	PSMB6;VCP;PSMB4;PSMB5;RPN1;UBC;PSMB1;RRBP1;P4HB		R-HSA-5358336;R-HSA-5362448;R-HSA-5358340;R-HSA-5358343;R-HSA-5362441;R-HSA-5362459;R-HSA-5362412
R-HSA-9609507	Protein localization	16	170	0.0111967	3.51097e-07	8.77744e-06	38	53	0.00376474	9606	Homo sapiens	HSPA9;CYB5A;FH;HSPD1;ATP5F1A;ACOX1;EHHADH;UBC;ACOT2;VDAC1;ACO2;ACAA1;DECR2;SLC27A2;SLC25A4		R-HSA-1299475;R-HSA-9033485;R-HSA-1299478;R-HSA-1299476;R-HSA-1307803;R-HSA-1299482;R-HSA-1299481;R-HSA-1299480;R-HSA-8986181;R-HSA-1299487;R-HSA-9033478;R-HSA-9033240;R-HSA-8953946;R-HSA-9033499;R-HSA-9609921;R-HSA-9609860;R-HSA-9033233;R-HSA-9610442;R-HSA-9033232;R-HSA-9033235;R-HSA-9033491;R-HSA-9033236;R-HSA-9033238;R-HSA-9033515;R-HSA-9033514;R-HSA-1268022;R-HSA-9033516;R-HSA-9033505;R-HSA-1…
R-HSA-5387390	Hh mutants abrogate ligand secretion	10	64	0.00421524	7.24517e-07	1.73884e-05	5	7	0.00049723	9606	Homo sapiens	PSMB6;VCP;PSMB4;PSMB5;RPN1;UBC;PSMB1;RRBP1		R-HSA-5387392;R-HSA-5483238;R-HSA-5387386;R-HSA-5483229;R-HSA-5387389
R-HSA-4086400	PCP/CE pathway	12	99	0.00652045	8.0884e-07	1.94122e-05	9	24	0.00170479	9606	Homo sapiens	PSMB6;FGA;PSMB4;PSMB5;CLTC;RPN1;UBC;PSMB1;CLTB;PFN1		R-HSA-4608855;R-HSA-4608852;R-HSA-5099886;R-HSA-5138459;R-HSA-5140747;R-HSA-3965450;R-HSA-5140741;R-HSA-5138433;R-HSA-4608825
R-HSA-9711097	Cellular response to starvation	36	176	0.0115919	1.11022e-16	3.9968e-15	4	28	0.00198892	9606	Homo sapiens	RPL4;RPL5;RPL30;RPL3;RPL32;RPL31;RPL8;RPL6;RPL7;RPS14;RPS16;RPS15A;RPS19;RPL18A;RPS18;UBC;RPL36;RPL14;RPL13;RPL15;RPL18;RPS13;RPL19;RPS9;RPS5;RPL35A;RPS25;RPS28;RPL27A;RPL27;RPS21		R-HSA-9633008;R-HSA-9633742;R-HSA-9634669;R-HSA-9633005
R-HSA-70263	Gluconeogenesis	10	66	0.00434697	9.52591e-07	2.18904e-05	10	26	0.00184685	9606	Homo sapiens	SLC25A1;PC;TPI1;MDH1;GOT1;PGAM1;GOT2;ENO1;GAPDH;PCK2		R-HSA-70481;R-HSA-70592;R-HSA-70482;R-HSA-70613;R-HSA-70501;R-HSA-71445;R-HSA-372449;R-HSA-372819;R-HSA-70494;R-HSA-198508
R-HSA-8852276	The role of GTSE1 in G2/M progression after G2 checkpoint	11	83	0.00546664	9.95017e-07	2.18904e-05	5	10	0.000710328	9606	Homo sapiens	PSMB6;PSMB4;HSP90AA1;PSMB5;TUBB5;HSP90AB1;RPN1;UBC;PSMB1		R-HSA-8852354;R-HSA-8852306;R-HSA-8852362;R-HSA-8852298;R-HSA-8852280
R-HSA-9711123	Cellular response to chemical stress	19	269	0.0177172	2.01705e-06	4.36394e-05	29	134	0.0095184	9606	Homo sapiens	VCP;NDUFA4;RPN1;COX5A;SOD1;COX6B1;PSMB6;PRDX3;PRDX2;PSMB4;CCS;PSMB5;UBC;PSMB1;BLVRB;P4HB		R-HSA-3322995;R-HSA-3341296;R-HSA-189384;R-HSA-3780979;R-HSA-9709406;R-HSA-8932355;R-HSA-163214;R-HSA-3299682;R-HSA-9759172;R-HSA-3697838;R-HSA-3299691;R-HSA-3299753;R-HSA-9758088;R-HSA-9758090;R-HSA-9766645;R-HSA-3777112;R-HSA-8951723;R-HSA-9762096;R-HSA-9755505;R-HSA-9759154;R-HSA-3780958;R-HSA-9755507;R-HSA-3341343;R-HSA-9708517;R-HSA-3697860;R-HSA-9755304;R-HSA-4837364;R-HSA-9755306;R-HSA-976…
R-HSA-450408	AUF1 (hnRNP D0) binds and destabilizes mRNA	9	56	0.00368834	2.07806e-06	4.36394e-05	3	4	0.000284131	9606	Homo sapiens	PSMB6;PSMB4;PSMB5;RPN1;UBC;PSMB1;HSPB1		R-HSA-450551;R-HSA-450580;R-HSA-450466
R-HSA-9679506	SARS-CoV Infections	28	639	0.0420865	6.76737e-05	0.000812084	28	401	0.0284842	9606	Homo sapiens	VCP;HSP90AB1;RPN1;ATP1A1;COMT;RPS14;GANAB;RPS16;TUBB5;TKFC;RPS15A;RPS19;RPS18;SNRPD1;UBC;RPS13;RPS9;NPM1;HSP90AA1;RPS5;EEF1A1;RPS25;RPS28;PPIB;RPS21		R-HSA-9729232;R-HSA-9693590;R-HSA-9711058;R-HSA-9709852;R-HSA-9679775;R-HSA-9683679;R-HSA-9694364;R-HSA-9694529;R-HSA-9686790;R-HSA-9685830;R-HSA-9685195;R-HSA-9727886;R-HSA-9694793;R-HSA-9727944;R-HSA-9683663;R-HSA-9678925;R-HSA-918224;R-HSA-191786;R-HSA-9729849;R-HSA-9754745;R-HSA-9728804;R-HSA-9685219;R-HSA-9694689;R-HSA-9684068;R-HSA-9755244;R-HSA-9686699;R-HSA-168184;R-HSA-9711016
R-HSA-5362768	Hh mutants are degraded by ERAD	9	61	0.00401765	4.12352e-06	8.65938e-05	4	6	0.000426197	9606	Homo sapiens	PSMB6;VCP;PSMB4;PSMB5;RPN1;UBC;PSMB1		R-HSA-5387392;R-HSA-5483238;R-HSA-5387386;R-HSA-5387389
R-HSA-1428517	The citric acid (TCA) cycle and respiratory electron transport	17	238	0.0156754	6.06102e-06	0.00012122	19	67	0.0047592	9606	Homo sapiens	FH;UQCRB;NDUFA4;ETFDH;DLST;SDHA;SDHB;COX5A;COX6B1;PM20D1;GSTZ1;ATP5F1A;UQCRC1;SUCLG2;VDAC1;HAGH;ACO2		R-HSA-164834;R-HSA-164832;R-HSA-9011595;R-HSA-70982;R-HSA-71401;R-HSA-164651;R-HSA-164840;R-HSA-163214;R-HSA-9673054;R-HSA-9673053;R-HSA-163213;R-HSA-6783221;R-HSA-70994;R-HSA-169270;R-HSA-450975;R-HSA-70971;R-HSA-71775;R-HSA-451033;R-HSA-9012374
R-HSA-9613829	Chaperone Mediated Autophagy	6	23	0.00151485	7.37072e-06	0.000146321	19	19	0.00134962	9606	Homo sapiens	EEF1A1;HSP90AA1;HSP90AB1;LAMP1;UBC		R-HSA-9626034;R-HSA-9626067;R-HSA-9626256;R-HSA-9626038;R-HSA-9626039;R-HSA-9626235;R-HSA-9622840;R-HSA-9626046;R-HSA-9624158;R-HSA-9626242;R-HSA-9626276;R-HSA-9625188;R-HSA-9620197;R-HSA-9615721;R-HSA-9622831;R-HSA-9626060;R-HSA-9625196;R-HSA-9626253;R-HSA-9625197
R-HSA-4608870	Asymmetric localization of PCP proteins	9	66	0.00434697	7.70112e-06	0.000146321	4	7	0.00049723	9606	Homo sapiens	PSMB6;FGA;PSMB4;PSMB5;RPN1;UBC;PSMB1		R-HSA-4608855;R-HSA-4608852;R-HSA-5099886;R-HSA-4608825
R-HSA-5678895	Defective CFTR causes cystic fibrosis	9	66	0.00434697	7.70112e-06	0.000146321	4	8	0.000568263	9606	Homo sapiens	PSMB6;VCP;PSMB4;PSMB5;RPN1;UBC;PSMB1		R-HSA-8866854;R-HSA-8866858;R-HSA-8866857;R-HSA-8866856
R-HSA-211733	Regulation of activated PAK-2p34 by proteasome mediated degradation	8	50	0.00329316	7.93659e-06	0.000150795	2	2	0.000142066	9606	Homo sapiens	PSMB6;PSMB4;PSMB5;RPN1;UBC;PSMB1		R-HSA-211715;R-HSA-211734
R-HSA-8963888	Chylomicron assembly	5	14	0.000922084	9.76223e-06	0.000178221	4	5	0.000355164	9606	Homo sapiens	MTTP;APOC3;APOA1;APOE;P4HB		R-HSA-174786;R-HSA-174660;R-HSA-174741;R-HSA-174587
R-HSA-8939236	RUNX1 regulates transcription of genes involved in differentiation of HSCs	11	106	0.00698149	9.90116e-06	0.000178221	5	15	0.00106549	9606	Homo sapiens	PSMB6;PSMB4;H2BC15;PSMB5;RPN1;UBC;PSMB1;H3C1		R-HSA-8865491;R-HSA-8956684;R-HSA-8865505;R-HSA-8957265;R-HSA-8865498
R-HSA-180534	Vpu mediated degradation of CD4	8	53	0.00349075	1.20311e-05	0.000216559	2	5	0.000355164	9606	Homo sapiens	PSMB6;PSMB4;PSMB5;RPN1;UBC;PSMB1		R-HSA-180597;R-HSA-180573
R-HSA-977225	Amyloid fiber formation	10	89	0.00586182	1.28121e-05	0.000219842	8	33	0.00234408	9606	Homo sapiens	FGA;TF;H2BC15;UBC;H3C1;APOA1;APOE		R-HSA-976734;R-HSA-5667111;R-HSA-5667107;R-HSA-977224;R-HSA-5658496;R-HSA-5660752;R-HSA-5660753;R-HSA-977136
R-HSA-69601	Ubiquitin Mediated Degradation of Phosphorylated Cdc25A	8	54	0.00355661	1.37401e-05	0.000219842	2	4	0.000284131	9606	Homo sapiens	PSMB6;PSMB4;PSMB5;RPN1;UBC;PSMB1		R-HSA-69600;R-HSA-69598
R-HSA-69613	p53-Independent G1/S DNA damage checkpoint	8	54	0.00355661	1.37401e-05	0.000219842	2	4	0.000284131	9606	Homo sapiens	PSMB6;PSMB4;PSMB5;RPN1;UBC;PSMB1		R-HSA-69600;R-HSA-69598
R-HSA-69610	p53-Independent DNA Damage Response	8	54	0.00355661	1.37401e-05	0.000219842	2	4	0.000284131	9606	Homo sapiens	PSMB6;PSMB4;PSMB5;RPN1;UBC;PSMB1		R-HSA-69600;R-HSA-69598
R-HSA-349425	Autodegradation of the E3 ubiquitin ligase COP1	8	54	0.00355661	1.37401e-05	0.000219842	2	5	0.000355164	9606	Homo sapiens	PSMB6;PSMB4;PSMB5;RPN1;UBC;PSMB1		R-HSA-264444;R-HSA-264458
R-HSA-169911	Regulation of Apoptosis	8	54	0.00355661	1.37401e-05	0.000219842	2	5	0.000355164	9606	Homo sapiens	PSMB6;PSMB4;PSMB5;RPN1;UBC;PSMB1		R-HSA-211715;R-HSA-211734
R-HSA-75815	Ubiquitin-dependent degradation of Cyclin D	8	54	0.00355661	1.37401e-05	0.000219842	2	5	0.000355164	9606	Homo sapiens	PSMB6;PSMB4;PSMB5;RPN1;UBC;PSMB1		R-HSA-75825;R-HSA-75824
R-HSA-8854050	FBXL7 down-regulates AURKA during mitotic entry and in early mitosis	8	55	0.00362247	1.5649e-05	0.000250384	4	6	0.000426197	9606	Homo sapiens	PSMB6;PSMB4;PSMB5;RPN1;UBC;PSMB1		R-HSA-8854071;R-HSA-8854051;R-HSA-8854044;R-HSA-8854041
R-HSA-174113	SCF-beta-TrCP mediated degradation of Emi1	8	55	0.00362247	1.5649e-05	0.000250384	2	3	0.000213098	9606	Homo sapiens	PSMB6;PSMB4;PSMB5;RPN1;UBC;PSMB1		R-HSA-174203;R-HSA-174159
R-HSA-180585	Vif-mediated degradation of APOBEC3G	8	56	0.00368834	1.77761e-05	0.000266641	2	4	0.000284131	9606	Homo sapiens	PSMB6;PSMB4;PSMB5;RPN1;UBC;PSMB1		R-HSA-180603;R-HSA-180540
R-HSA-4641258	Degradation of DVL	8	57	0.0037542	2.01409e-05	0.000302113	4	7	0.00049723	9606	Homo sapiens	PSMB6;PSMB4;PSMB5;RPN1;UBC;PSMB1		R-HSA-4641159;R-HSA-1504193;R-HSA-1504190;R-HSA-4641260
R-HSA-4641257	Degradation of AXIN	8	57	0.0037542	2.01409e-05	0.000302113	4	8	0.000568263	9606	Homo sapiens	PSMB6;PSMB4;PSMB5;RPN1;UBC;PSMB1		R-HSA-3640861;R-HSA-3640874;R-HSA-4641256;R-HSA-4641129
R-HSA-69541	Stabilization of p53	8	59	0.00388593	2.56682e-05	0.000385024	4	15	0.00106549	9606	Homo sapiens	PSMB6;PSMB4;PSMB5;RPN1;UBC;PSMB1		R-HSA-6804724;R-HSA-6804879;R-HSA-264444;R-HSA-264458
R-HSA-114608	Platelet degranulation	12	141	0.0092867	2.74242e-05	0.000411363	5	11	0.000781361	9606	Homo sapiens	FGB;CALM;FGA;TF;ORM1;SCCPDH;LAMP1;ANXA5;APOA1;ACTN4;PFN1;SOD1		R-HSA-482775;R-HSA-482772;R-HSA-482770;R-HSA-481010;R-HSA-481007
R-HSA-3858494	Beta-catenin independent WNT signaling	13	166	0.0109333	2.99592e-05	0.000419429	19	51	0.00362267	9606	Homo sapiens	PSMB6;CALM;FGA;PSMB4;PSMB5;CLTC;RPN1;UBC;PSMB1;CLTB;PFN1		R-HSA-5099886;R-HSA-4332358;R-HSA-4332359;R-HSA-5140747;R-HSA-4332363;R-HSA-5140741;R-HSA-4551465;R-HSA-5138433;R-HSA-2730872;R-HSA-4608855;R-HSA-4608852;R-HSA-5138459;R-HSA-3965450;R-HSA-3965444;R-HSA-3965446;R-HSA-3965447;R-HSA-3965441;R-HSA-4551451;R-HSA-4608825
R-HSA-5619084	ABC transporter disorders	10	99	0.00652045	3.13628e-05	0.000439079	5	23	0.00163375	9606	Homo sapiens	PSMB6;VCP;PSMB4;PSMB5;RPN1;UBC;PSMB1;APOA1		R-HSA-8866854;R-HSA-5682111;R-HSA-8866858;R-HSA-8866857;R-HSA-8866856
R-HSA-5676590	NIK-->noncanonical NF-kB signaling	8	61	0.00401765	3.24134e-05	0.000453787	2	9	0.000639295	9606	Homo sapiens	PSMB6;PSMB4;PSMB5;RPN1;UBC;PSMB1		R-HSA-5607731;R-HSA-5607725
R-HSA-5610780	Degradation of GLI1 by the proteasome	8	62	0.00408351	3.63056e-05	0.000471973	3	6	0.000426197	9606	Homo sapiens	PSMB6;PSMB4;PSMB5;RPN1;UBC;PSMB1		R-HSA-5610758;R-HSA-5610742;R-HSA-5610760
R-HSA-5610785	GLI3 is processed to GLI3R by the proteasome	8	62	0.00408351	3.63056e-05	0.000471973	2	5	0.000355164	9606	Homo sapiens	PSMB6;PSMB4;PSMB5;RPN1;UBC;PSMB1		R-HSA-5610754;R-HSA-5610746
R-HSA-5610783	Degradation of GLI2 by the proteasome	8	62	0.00408351	3.63056e-05	0.000471973	2	5	0.000355164	9606	Homo sapiens	PSMB6;PSMB4;PSMB5;RPN1;UBC;PSMB1		R-HSA-5610757;R-HSA-5610745
R-HSA-76005	Response to elevated platelet cytosolic Ca2+	12	148	0.00974774	4.35137e-05	0.000565678	5	14	0.000994459	9606	Homo sapiens	FGB;CALM;FGA;TF;ORM1;SCCPDH;LAMP1;ANXA5;APOA1;ACTN4;PFN1;SOD1		R-HSA-482775;R-HSA-482772;R-HSA-482770;R-HSA-481010;R-HSA-481007
R-HSA-1236974	ER-Phagosome pathway	13	173	0.0113943	4.54496e-05	0.000590845	8	10	0.000710328	9606	Homo sapiens	PSMB6;FGB;PDIA3;SEC61A1;FGA;PSMB4;PSMB5;RPN1;UBC;PSMB1;SEC22B		R-HSA-8863895;R-HSA-1236947;R-HSA-8863973;R-HSA-8951595;R-HSA-1236935;R-HSA-8863858;R-HSA-1236971;R-HSA-8863914
R-HSA-9020591	Interleukin-12 signaling	9	84	0.0055325	4.98304e-05	0.000647795	6	56	0.00397784	9606	Homo sapiens	HSPA9;ANXA2;P4HB;LCP1;SOD1		R-HSA-8950456;R-HSA-8950426;R-HSA-8950480;R-HSA-8950113;R-HSA-8950771;R-HSA-8950389
R-HSA-6798695	Neutrophil degranulation	26	480	0.0316143	3.58751e-06	7.53377e-05	9	10	0.000710328	9606	Homo sapiens	VCP;ORM1;HSP90AB1;RPN1;GDI2;PYGL;IQGAP2;GNS;PGRMC1;TUBB5;CYB5R3;LAMP1;FTH1;PSMB1;ACAA1;CTSD;PGM1;HSP90AA1;ANXA2;PGAM1;AGL;APRT;EEF1A1;TF;SLC27A2		R-HSA-6798743;R-HSA-6799350;R-HSA-6798739;R-HSA-6800434;R-HSA-6798751;R-HSA-6798749;R-HSA-6798748;R-HSA-6800426;R-HSA-6798745
R-HSA-449147	Signaling by Interleukins	26	658	0.0433379	0.000591812	0.00414269	29	505	0.0358716	9606	Homo sapiens	HSPA9;HSP90AA1;ANXA1;ANXA2;MAOB;RPN1;SOD1;HSP90B1;PSMB6;IGHG1;PSMB4;PSMB5;UBC;PSMB1;H3C1;LCP1;P4HB		R-HSA-6785895;R-HSA-8865613;R-HSA-9750942;R-HSA-5684250;R-HSA-8950426;R-HSA-8948063;R-HSA-8950480;R-HSA-9758604;R-HSA-446877;R-HSA-451418;R-HSA-6793978;R-HSA-209063;R-HSA-209061;R-HSA-5684273;R-HSA-450337;R-HSA-8948015;R-HSA-8865711;R-HSA-8950113;R-HSA-450346;R-HSA-8950183;R-HSA-6797271;R-HSA-8950456;R-HSA-6790038;R-HSA-9750946;R-HSA-168184;R-HSA-8950771;R-HSA-8950389;R-HSA-6790041;R-HSA-912627
R-HSA-5607761	Dectin-1 mediated noncanonical NF-kB signaling	8	66	0.00434697	5.60048e-05	0.000672058	2	9	0.000639295	9606	Homo sapiens	PSMB6;PSMB4;PSMB5;RPN1;UBC;PSMB1		R-HSA-5607731;R-HSA-5607725
R-HSA-9705683	SARS-CoV-2-host interactions	18	315	0.0207469	6.00807e-05	0.000720968	7	67	0.0047592	9606	Homo sapiens	RPS9;HSP90AA1;HSP90AB1;RPS5;RPS25;RPS14;RPS28;RPS16;RPS15A;TKFC;RPS19;RPS18;SNRPD1;UBC;RPS21;RPS13		R-HSA-9709852;R-HSA-191786;R-HSA-9755244;R-HSA-168184;R-HSA-9729849;R-HSA-9754745;R-HSA-918224
R-HSA-9033241	Peroxisomal protein import	8	67	0.00441283	6.21204e-05	0.000745445	21	26	0.00184685	9606	Homo sapiens	ACOX1;EHHADH;UBC;ACOT2;ACAA1;DECR2;SLC27A2		R-HSA-9033515;R-HSA-9033514;R-HSA-9033485;R-HSA-9033516;R-HSA-9033505;R-HSA-9033509;R-HSA-9033478;R-HSA-9033529;R-HSA-9033240;R-HSA-8953946;R-HSA-9033499;R-HSA-9033533;R-HSA-8953917;R-HSA-9033233;R-HSA-9033232;R-HSA-9033235;R-HSA-9033491;R-HSA-9033236;R-HSA-9033527;R-HSA-9033238;R-HSA-9033526
R-HSA-5663202	Diseases of signal transduction by growth factor receptors and second messengers	24	498	0.0327998	5.46908e-05	0.000672058	146	478	0.0339537	9606	Homo sapiens	FGB;CALM;FGA;VCP;PHB1;NPM1;HSP90AA1;TPM4;TPM1;CLTC;RPN1;PEBP1;RRBP1;PSMB6;PSMB4;PSMB5;UBC;LMNA;PSMB1;MYH9;SPTBN1		R-HSA-9656211;R-HSA-9656209;R-HSA-1218833;R-HSA-9656215;R-HSA-9656214;R-HSA-9656212;R-HSA-9725342;R-HSA-1226014;R-HSA-1226012;R-HSA-9725338;R-HSA-1220610;R-HSA-1220611;R-HSA-1248002;R-HSA-1220614;R-HSA-1220612;R-HSA-1220613;R-HSA-9665412;R-HSA-1218824;R-HSA-1169421;R-HSA-9701810;R-HSA-5387386;R-HSA-2730752;R-HSA-9724090;R-HSA-5387389;R-HSA-2900765;R-HSA-9665697;R-HSA-1226016;R-HSA-9665696;R-HSA-9…
R-HSA-174154	APC/C:Cdc20 mediated degradation of Securin	8	68	0.00447869	6.87814e-05	0.000825377	2	3	0.000213098	9606	Homo sapiens	PSMB6;PSMB4;PSMB5;RPN1;UBC;PSMB1		R-HSA-174144;R-HSA-174202
R-HSA-69563	p53-Dependent G1 DNA Damage Response	8	70	0.00461042	8.3891e-05	0.00100669	4	22	0.00156272	9606	Homo sapiens	PSMB6;PSMB4;PSMB5;RPN1;UBC;PSMB1		R-HSA-6804724;R-HSA-6804879;R-HSA-264444;R-HSA-264458
R-HSA-69580	p53-Dependent G1/S DNA damage checkpoint	8	70	0.00461042	8.3891e-05	0.00100669	4	22	0.00156272	9606	Homo sapiens	PSMB6;PSMB4;PSMB5;RPN1;UBC;PSMB1		R-HSA-6804724;R-HSA-6804879;R-HSA-264444;R-HSA-264458
R-HSA-1168372	Downstream signaling events of B Cell Receptor (BCR)	9	91	0.00599355	9.10429e-05	0.00101662	4	15	0.00106549	9606	Homo sapiens	PSMB6;CALM;PSMB4;PSMB5;RPN1;UBC;PSMB1		R-HSA-1168640;R-HSA-1168643;R-HSA-2025882;R-HSA-2025890
R-HSA-5658442	Regulation of RAS by GAPs	8	71	0.00467628	9.242e-05	0.00101662	2	5	0.000355164	9606	Homo sapiens	PSMB6;PSMB4;PSMB5;RPN1;UBC;PSMB1		R-HSA-5658430;R-HSA-5658424
R-HSA-68867	Assembly of the pre-replicative complex	10	114	0.0075084	9.97247e-05	0.00109697	4	23	0.00163375	9606	Homo sapiens	PSMB6;PSMB4;H2BC15;PSMB5;RPN1;UBC;PSMB1;H3C1		R-HSA-68825;R-HSA-9749197;R-HSA-68712;R-HSA-9749098
R-HSA-1234176	Oxygen-dependent proline hydroxylation of Hypoxia-inducible Factor Alpha	8	72	0.00474215	0.000101655	0.00111641	4	12	0.000852394	9606	Homo sapiens	PSMB6;PSMB4;PSMB5;RPN1;UBC;PSMB1		R-HSA-1234163;R-HSA-1234159;R-HSA-1234175;R-HSA-1234172
R-HSA-69615	G1/S DNA Damage Checkpoints	8	72	0.00474215	0.000101655	0.00111641	6	26	0.00184685	9606	Homo sapiens	PSMB6;PSMB4;PSMB5;RPN1;UBC;PSMB1		R-HSA-69600;R-HSA-6804724;R-HSA-6804879;R-HSA-264444;R-HSA-264458;R-HSA-69598
R-HSA-1169091	Activation of NF-kappaB in B cells	8	72	0.00474215	0.000101655	0.00111641	2	10	0.000710328	9606	Homo sapiens	PSMB6;PSMB4;PSMB5;RPN1;UBC;PSMB1		R-HSA-1168640;R-HSA-1168643
R-HSA-450531	Regulation of mRNA stability by proteins that bind AU-rich elements	9	93	0.00612527	0.00010706	0.00111641	3	26	0.00184685	9606	Homo sapiens	PSMB6;PSMB4;PSMB5;RPN1;UBC;PSMB1;HSPB1		R-HSA-450551;R-HSA-450580;R-HSA-450466
R-HSA-9762114	GSK3B and BTRC:CUL1-mediated-degradation of NFE2L2	7	54	0.00355661	0.000108284	0.00111641	2	4	0.000284131	9606	Homo sapiens	PSMB6;PSMB4;PSMB5;RPN1;UBC;PSMB1		R-HSA-9762096;R-HSA-9762091
R-HSA-174184	Cdc20:Phospho-APC/C mediated degradation of Cyclin A	8	73	0.00480801	0.000111641	0.00111641	2	3	0.000213098	9606	Homo sapiens	PSMB6;PSMB4;PSMB5;RPN1;UBC;PSMB1		R-HSA-174104;R-HSA-174255
R-HSA-68949	Orc1 removal from chromatin	8	73	0.00480801	0.000111641	0.00111641	2	4	0.000284131	9606	Homo sapiens	PSMB6;PSMB4;PSMB5;RPN1;UBC;PSMB1		R-HSA-68946;R-HSA-68948
R-HSA-8950505	Gene and protein expression by JAK-STAT signaling after Interleukin-12 stimulation	8	73	0.00480801	0.000111641	0.00111641	4	36	0.00255718	9606	Homo sapiens	HSPA9;ANXA2;LCP1;SOD1		R-HSA-8950426;R-HSA-8950480;R-HSA-8950771;R-HSA-8950389
R-HSA-174178	APC/C:Cdh1 mediated degradation of Cdc20 and other APC/C:Cdh1 targeted proteins in late mitosis/early G1	8	74	0.00487387	0.000122424	0.00122424	4	6	0.000426197	9606	Homo sapiens	PSMB6;PSMB4;PSMB5;RPN1;UBC;PSMB1		R-HSA-174195;R-HSA-9686969;R-HSA-174105;R-HSA-188191
R-HSA-179419	APC:Cdc20 mediated degradation of cell cycle proteins prior to satisfation of the cell cycle checkpoint	8	74	0.00487387	0.000122424	0.00122424	4	6	0.000426197	9606	Homo sapiens	PSMB6;PSMB4;PSMB5;RPN1;UBC;PSMB1		R-HSA-174104;R-HSA-179417;R-HSA-174255;R-HSA-179421
R-HSA-8948751	Regulation of PTEN stability and activity	8	74	0.00487387	0.000122424	0.00122424	6	13	0.000923427	9606	Homo sapiens	PSMB6;PSMB4;PSMB5;RPN1;UBC;PSMB1		R-HSA-6807206;R-HSA-8851011;R-HSA-8850992;R-HSA-8948832;R-HSA-6807134;R-HSA-8948775
R-HSA-69017	CDK-mediated phosphorylation and removal of Cdc6	8	75	0.00493974	0.000134053	0.00132973	2	4	0.000284131	9606	Homo sapiens	PSMB6;PSMB4;PSMB5;RPN1;UBC;PSMB1		R-HSA-69015;R-HSA-69016
R-HSA-447115	Interleukin-12 family signaling	9	96	0.00632286	0.000135471	0.00132973	7	114	0.00809774	9606	Homo sapiens	HSPA9;ANXA2;P4HB;LCP1;SOD1		R-HSA-8950456;R-HSA-8950426;R-HSA-8950480;R-HSA-8950113;R-HSA-8950771;R-HSA-8950389;R-HSA-8950183
R-HSA-5358351	Signaling by Hedgehog	12	168	0.011065	0.000141498	0.00132973	21	82	0.00582469	9606	Homo sapiens	PSMB6;VCP;PSMB4;PSMB5;TUBB5;RPN1;UBC;PSMB1;RRBP1;P4HB		R-HSA-5362448;R-HSA-5610742;R-HSA-5635856;R-HSA-5635868;R-HSA-5362459;R-HSA-5610745;R-HSA-5635864;R-HSA-5610746;R-HSA-5610757;R-HSA-5358336;R-HSA-5610758;R-HSA-5358340;R-HSA-5358343;R-HSA-5610754;R-HSA-5610733;R-HSA-5362441;R-HSA-5610767;R-HSA-5635854;R-HSA-5610760;R-HSA-5362412;R-HSA-5632648
R-HSA-176409	APC/C:Cdc20 mediated degradation of mitotic proteins	8	76	0.0050056	0.000146578	0.00132973	8	13	0.000923427	9606	Homo sapiens	PSMB6;PSMB4;PSMB5;RPN1;UBC;PSMB1		R-HSA-174227;R-HSA-174144;R-HSA-174202;R-HSA-174104;R-HSA-179417;R-HSA-174255;R-HSA-179421;R-HSA-174157
R-HSA-1236975	Antigen processing-Cross presentation	13	195	0.0128433	0.000147747	0.00132973	9	23	0.00163375	9606	Homo sapiens	PSMB6;FGB;PDIA3;SEC61A1;FGA;PSMB4;PSMB5;RPN1;UBC;PSMB1;SEC22B		R-HSA-8863895;R-HSA-1236947;R-HSA-8863973;R-HSA-8951595;R-HSA-1236935;R-HSA-8863858;R-HSA-1236970;R-HSA-1236971;R-HSA-8863914
R-HSA-8941858	Regulation of RUNX3 expression and activity	7	57	0.0037542	0.000150491	0.00135442	3	9	0.000639295	9606	Homo sapiens	PSMB6;PSMB4;PSMB5;RPN1;UBC;PSMB1		R-HSA-8952408;R-HSA-8952382;R-HSA-8952419
R-HSA-9604323	Negative regulation of NOTCH4 signaling	7	57	0.0037542	0.000150491	0.00135442	2	6	0.000426197	9606	Homo sapiens	PSMB6;PSMB4;PSMB5;RPN1;UBC;PSMB1		R-HSA-9604642;R-HSA-9604629
R-HSA-176814	Activation of APC/C and APC/C:Cdc20 mediated degradation of mitotic proteins	8	77	0.00507146	0.000160053	0.00144048	8	15	0.00106549	9606	Homo sapiens	PSMB6;PSMB4;PSMB5;RPN1;UBC;PSMB1		R-HSA-174227;R-HSA-174144;R-HSA-174202;R-HSA-174104;R-HSA-179417;R-HSA-174255;R-HSA-179421;R-HSA-174157
R-HSA-8982491	Glycogen metabolism	6	41	0.00270039	0.000176646	0.00158981	11	37	0.00262821	9606	Homo sapiens	CALM;AGL;UBC;PYGL;PGM1		R-HSA-71552;R-HSA-71541;R-HSA-71588;R-HSA-71590;R-HSA-71593;R-HSA-3781009;R-HSA-3780995;R-HSA-9638127;R-HSA-453339;R-HSA-9638125;R-HSA-453337
R-HSA-71406	Pyruvate metabolism and Citric Acid (TCA) cycle	9	100	0.00658631	0.000182916	0.00164624	10	36	0.00255718	9606	Homo sapiens	GSTZ1;FH;DLST;SUCLG2;VDAC1;HAGH;ACO2;SDHA;SDHB		R-HSA-9011595;R-HSA-6783221;R-HSA-70994;R-HSA-70982;R-HSA-71401;R-HSA-450975;R-HSA-70971;R-HSA-71775;R-HSA-451033;R-HSA-9012374
R-HSA-382556	ABC-family proteins mediated transport	10	124	0.00816703	0.000195234	0.00175711	5	27	0.00191789	9606	Homo sapiens	PSMB6;VCP;PSMB4;PSMB5;RPN1;UBC;PSMB1;APOA1		R-HSA-8866551;R-HSA-8866546;R-HSA-8866542;R-HSA-382553;R-HSA-8866553
R-HSA-1989781	PPARA activates gene expression	12	175	0.011526	0.000204929	0.00184437	6	41	0.00291235	9606	Homo sapiens	CPT1A;ACOX1;CYP4A11;APOA1;HMGCS2;SULT2A1		R-HSA-1989775;R-HSA-1989754;R-HSA-1989755;R-HSA-1801587;R-HSA-1989749;R-HSA-1989760
R-HSA-400206	Regulation of lipid metabolism by PPARalpha	12	177	0.0116578	0.000226991	0.00199807	6	45	0.00319648	9606	Homo sapiens	CPT1A;ACOX1;CYP4A11;APOA1;HMGCS2;SULT2A1		R-HSA-1989775;R-HSA-1989754;R-HSA-1989755;R-HSA-1801587;R-HSA-1989749;R-HSA-1989760
R-HSA-211859	Biological oxidations	24	551	0.0362906	0.000246504	0.00199807	42	192	0.0136383	9606	Homo sapiens	GSTM4;GSTM3;AHCY;HSP90AB1;MTARC2;MAOB;ACSM3;CYP4A11;ABHD14B;FMO1;FMO2;FMO3;MAT1A;COMT;CYP3A4;GSTZ1;POR;CYB5R3;EHHADH;UGT2B4;SULT2A1		R-HSA-139970;R-HSA-141186;R-HSA-174401;R-HSA-177157;R-HSA-5695964;R-HSA-176585;R-HSA-159567;R-HSA-9677917;R-HSA-176588;R-HSA-76494;R-HSA-141202;R-HSA-159443;R-HSA-174931;R-HSA-141200;R-HSA-211924;R-HSA-176474;R-HSA-8937169;R-HSA-8936849;R-HSA-176664;R-HSA-176604;R-HSA-5423664;R-HSA-211873;R-HSA-217255;R-HSA-215526;R-HSA-211882;R-HSA-217258;R-HSA-5423672;R-HSA-156526;R-HSA-175983;R-HSA-211948;R-HS…
R-HSA-187577	SCF(Skp2)-mediated degradation of p27/p21	7	62	0.00408351	0.000249726	0.00199807	2	7	0.00049723	9606	Homo sapiens	PSMB6;PSMB4;PSMB5;RPN1;UBC;PSMB1		R-HSA-187574;R-HSA-187575
R-HSA-5689880	Ub-specific processing proteases	13	206	0.0135678	0.000249758	0.00199807	36	40	0.00284131	9606	Homo sapiens	PSMB6;PSMB4;H2BC15;PSMB5;RPN1;UBC;PSMB1;VDAC1		R-HSA-5696534;R-HSA-5690196;R-HSA-6782628;R-HSA-6782820;R-HSA-5696914;R-HSA-5689950;R-HSA-936390;R-HSA-5696605;R-HSA-5696600;R-HSA-6781814;R-HSA-5689539;R-HSA-5696960;R-HSA-8869456;R-HSA-5696968;R-HSA-3640872;R-HSA-5696564;R-HSA-5689972;R-HSA-5689973;R-HSA-6781764;R-HSA-5696947;R-HSA-5696627;R-HSA-5696945;R-HSA-5697009;R-HSA-5696958;R-HSA-870437;R-HSA-6781897;R-HSA-6783177;R-HSA-8862184;R-HSA-569…
R-HSA-77289	Mitochondrial Fatty Acid Beta-Oxidation	9	105	0.00691563	0.000260941	0.00208753	11	47	0.00333854	9606	Homo sapiens	ACADVL;PCCA;ACSM3;ACADL;PCCB;ACOT2;ACAD10;ACSF2;DECR1		R-HSA-77299;R-HSA-5696004;R-HSA-8875013;R-HSA-5690066;R-HSA-71031;R-HSA-5695980;R-HSA-109339;R-HSA-77274;R-HSA-77263;R-HSA-109343;R-HSA-109342
R-HSA-8939902	Regulation of RUNX2 expression and activity	8	83	0.00546664	0.000264031	0.00211225	9	32	0.00227305	9606	Homo sapiens	PSMB6;PSMB4;PSMB5;RPN1;UBC;PSMB1		R-HSA-8939801;R-HSA-9008475;R-HSA-9009403;R-HSA-8939706;R-HSA-9008076;R-HSA-9009308;R-HSA-9008479;R-HSA-9008110;R-HSA-9009362
R-HSA-176408	Regulation of APC/C activators between G1/S and early anaphase	8	83	0.00546664	0.000264031	0.00211225	2	14	0.000994459	9606	Homo sapiens	PSMB6;PSMB4;PSMB5;RPN1;UBC;PSMB1		R-HSA-174203;R-HSA-174159
R-HSA-5687128	MAPK6/MAPK4 signaling	9	106	0.00698149	0.000279455	0.00223564	3	40	0.00284131	9606	Homo sapiens	PSMB6;PSMB4;PSMB5;RPN1;UBC;PSMB1;HSPB1		R-HSA-5687121;R-HSA-5687112;R-HSA-5687081
R-HSA-174084	Autodegradation of Cdh1 by Cdh1:APC/C	7	64	0.00421524	0.000301806	0.00241445	2	2	0.000142066	9606	Homo sapiens	PSMB6;PSMB4;PSMB5;RPN1;UBC;PSMB1		R-HSA-174058;R-HSA-174057
R-HSA-69002	DNA Replication Pre-Initiation	10	132	0.00869393	0.000318729	0.00254983	4	32	0.00227305	9606	Homo sapiens	PSMB6;PSMB4;H2BC15;PSMB5;RPN1;UBC;PSMB1;H3C1		R-HSA-68825;R-HSA-9749197;R-HSA-68712;R-HSA-9749098
R-HSA-1234174	Cellular response to hypoxia	8	86	0.00566423	0.000333722	0.00266978	4	20	0.00142066	9606	Homo sapiens	PSMB6;PSMB4;PSMB5;RPN1;UBC;PSMB1		R-HSA-1234163;R-HSA-1234159;R-HSA-1234175;R-HSA-1234172
R-HSA-8963898	Plasma lipoprotein assembly	5	30	0.00197589	0.000342415	0.00273932	11	19	0.00134962	9606	Homo sapiens	MTTP;APOC3;APOA1;APOE;P4HB		R-HSA-216723;R-HSA-174786;R-HSA-264758;R-HSA-216727;R-HSA-216757;R-HSA-174660;R-HSA-216756;R-HSA-174741;R-HSA-174587;R-HSA-349657;R-HSA-8866329
R-HSA-1268020	Mitochondrial protein import	7	69	0.00454456	0.000470773	0.00376619	12	14	0.000994459	9606	Homo sapiens	HSPA9;FH;ATP5F1A;VDAC1;ACO2;SLC25A4;HSPD1		R-HSA-1299475;R-HSA-1268022;R-HSA-1299478;R-HSA-1299476;R-HSA-1307803;R-HSA-1299482;R-HSA-1955380;R-HSA-1299481;R-HSA-1268025;R-HSA-1299480;R-HSA-8986181;R-HSA-1299487
R-HSA-195253	Degradation of beta-catenin by the destruction complex	8	91	0.00599355	0.000482732	0.00386185	3	23	0.00163375	9606	Homo sapiens	PSMB6;PSMB4;PSMB5;RPN1;UBC;PSMB1		R-HSA-5246693;R-HSA-2130282;R-HSA-2130286
R-HSA-70326	Glucose metabolism	10	140	0.00922084	0.000501619	0.00389794	14	50	0.00355164	9606	Homo sapiens	SLC25A1;PC;TPI1;MDH1;GOT1;PGAM1;GOT2;ENO1;GAPDH;PCK2		R-HSA-70592;R-HSA-70501;R-HSA-372449;R-HSA-71654;R-HSA-71660;R-HSA-198508;R-HSA-70449;R-HSA-70481;R-HSA-70482;R-HSA-70613;R-HSA-71445;R-HSA-372819;R-HSA-70454;R-HSA-70494
R-HSA-71403	Citric acid cycle (TCA cycle)	6	50	0.00329316	0.000502497	0.00389794	7	17	0.00120756	9606	Homo sapiens	FH;DLST;SUCLG2;ACO2;SDHA;SDHB		R-HSA-70994;R-HSA-70982;R-HSA-71401;R-HSA-450975;R-HSA-70971;R-HSA-71775;R-HSA-451033
R-HSA-174143	APC/C-mediated degradation of cell cycle proteins	8	92	0.00605941	0.000518176	0.00389794	16	40	0.00284131	9606	Homo sapiens	PSMB6;PSMB4;PSMB5;RPN1;UBC;PSMB1		R-HSA-174144;R-HSA-174058;R-HSA-9686969;R-HSA-174057;R-HSA-174255;R-HSA-174159;R-HSA-174157;R-HSA-174195;R-HSA-174227;R-HSA-174202;R-HSA-174203;R-HSA-174104;R-HSA-174105;R-HSA-179417;R-HSA-188191;R-HSA-179421
R-HSA-453276	Regulation of mitotic cell cycle	8	92	0.00605941	0.000518176	0.00389794	16	40	0.00284131	9606	Homo sapiens	PSMB6;PSMB4;PSMB5;RPN1;UBC;PSMB1		R-HSA-174144;R-HSA-174058;R-HSA-9686969;R-HSA-174057;R-HSA-174255;R-HSA-174159;R-HSA-174157;R-HSA-174195;R-HSA-174227;R-HSA-174202;R-HSA-174203;R-HSA-174104;R-HSA-174105;R-HSA-179417;R-HSA-188191;R-HSA-179421
R-HSA-5632684	Hedgehog 'on' state	8	92	0.00605941	0.000518176	0.00389794	5	37	0.00262821	9606	Homo sapiens	PSMB6;PSMB4;PSMB5;RPN1;UBC;PSMB1		R-HSA-5635856;R-HSA-5635868;R-HSA-5635854;R-HSA-5632648;R-HSA-5635864
R-HSA-350562	Regulation of ornithine decarboxylase (ODC)	6	51	0.00335902	0.000556848	0.00389794	1	4	0.000284131	9606	Homo sapiens	PSMB6;PSMB4;PSMB5;RPN1;PSMB1		R-HSA-353125
R-HSA-69306	DNA Replication	11	169	0.0111309	0.000573764	0.00401635	8	58	0.0041199	9606	Homo sapiens	PSMB6;PSMB4;H2BC15;PSMB5;RPN1;UBC;PSMB1;H3C1		R-HSA-68946;R-HSA-68948;R-HSA-69015;R-HSA-68825;R-HSA-9749197;R-HSA-69016;R-HSA-68712;R-HSA-9749098
R-HSA-9694516	SARS-CoV-2 Infection	22	434	0.0285846	5.45006e-05	0.000672058	12	210	0.0149169	9606	Homo sapiens	VCP;RPS9;HSP90AA1;HSP90AB1;RPS5;RPN1;RPS25;RPS14;RPS28;GANAB;RPS16;RPS15A;TKFC;RPS19;RPS18;SNRPD1;UBC;RPS21;RPS13		R-HSA-9694529;R-HSA-9694689;R-HSA-9686790;R-HSA-9709852;R-HSA-191786;R-HSA-9755244;R-HSA-9694793;R-HSA-168184;R-HSA-9729849;R-HSA-9754745;R-HSA-918224;R-HSA-9694364
R-HSA-69052	Switching of origins to a post-replicative state	8	94	0.00619113	0.000595392	0.00416774	4	10	0.000710328	9606	Homo sapiens	PSMB6;PSMB4;PSMB5;RPN1;UBC;PSMB1		R-HSA-68946;R-HSA-68948;R-HSA-69015;R-HSA-69016
R-HSA-5607764	CLEC7A (Dectin-1) signaling	9	120	0.00790358	0.000675185	0.00472629	11	45	0.00319648	9606	Homo sapiens	PSMB6;CALM;PSMB4;PSMB5;RPN1;UBC;PSMB1		R-HSA-2730872;R-HSA-74448;R-HSA-202534;R-HSA-5607728;R-HSA-5607731;R-HSA-2730849;R-HSA-5607757;R-HSA-5607725;R-HSA-5607724;R-HSA-5607756;R-HSA-2730867
R-HSA-1236978	Cross-presentation of soluble exogenous antigens (endosomes)	6	53	0.00349075	0.000679178	0.00475424	1	6	0.000426197	9606	Homo sapiens	PSMB6;PSMB4;PSMB5;RPN1;PSMB1		R-HSA-1236970
R-HSA-5689603	UCH proteinases	8	98	0.00645459	0.000777711	0.00544397	6	11	0.000781361	9606	Homo sapiens	PSMB6;PSMB4;PSMB5;RPN1;UBC;PSMB1		R-HSA-5690790;R-HSA-5690759;R-HSA-5665854;R-HSA-5665871;R-HSA-5690319;R-HSA-2179291
R-HSA-8869496	TFAP2A acts as a transcriptional repressor during retinoic acid induced cell differentiation	3	9	0.000592768	0.000782758	0.00547931	7	7	0.00049723	9606	Homo sapiens	NPM1;HSPD1		R-HSA-8869543;R-HSA-8869558;R-HSA-8869542;R-HSA-8869568;R-HSA-8869566;R-HSA-8869549;R-HSA-8869560
R-HSA-5610787	Hedgehog 'off' state	9	124	0.00816703	0.000848317	0.00593822	9	32	0.00227305	9606	Homo sapiens	PSMB6;PSMB4;PSMB5;TUBB5;RPN1;UBC;PSMB1		R-HSA-5610757;R-HSA-5610758;R-HSA-5610742;R-HSA-5610754;R-HSA-5610733;R-HSA-5610767;R-HSA-5610745;R-HSA-5610760;R-HSA-5610746
R-HSA-162909	Host Interactions of HIV factors	10	151	0.00994533	0.000888013	0.00621609	10	54	0.00383577	9606	Homo sapiens	PSMB6;PSMB4;NPM1;PSMB5;RPN1;UBC;PSMB1;SLC25A4		R-HSA-180736;R-HSA-180710;R-HSA-180725;R-HSA-180597;R-HSA-180603;R-HSA-180728;R-HSA-180905;R-HSA-180732;R-HSA-180540;R-HSA-180573
R-HSA-8978868	Fatty acid metabolism	19	431	0.028387	0.000943031	0.00660122	32	220	0.0156272	9606	Homo sapiens	SLC25A1;CPT1A;ACADVL;ACSM3;CYP4A11;ACSF2;ACADL;PCCA;ACOX1;FASN;EHHADH;PCCB;ACOT2;SLC25A20;ACAA1;DECR2;SLC27A2;ACAD10;DECR1		R-HSA-8875013;R-HSA-5690066;R-HSA-5655955;R-HSA-389632;R-HSA-6786720;R-HSA-6809263;R-HSA-75849;R-HSA-77263;R-HSA-5696004;R-HSA-9734535;R-HSA-200406;R-HSA-6809264;R-HSA-109339;R-HSA-77274;R-HSA-109343;R-HSA-109342;R-HSA-2161792;R-HSA-75872;R-HSA-211873;R-HSA-200424;R-HSA-163756;R-HSA-390250;R-HSA-2161745;R-HSA-77299;R-HSA-389622;R-HSA-2161940;R-HSA-390256;R-HSA-2161814;R-HSA-71031;R-HSA-5695980;R-…
R-HSA-195721	Signaling by WNT	16	332	0.0218666	0.000956543	0.0066958	43	157	0.0111522	9606	Homo sapiens	CALM;FGA;CLTC;RPN1;CLTB;PSMB6;PSMB4;H2BC15;PSMB5;UBC;PSMB1;H3C1;PFN1		R-HSA-4641159;R-HSA-4332358;R-HSA-4332359;R-HSA-5140747;R-HSA-4332363;R-HSA-3364026;R-HSA-2130282;R-HSA-5140741;R-HSA-201677;R-HSA-2130286;R-HSA-5138433;R-HSA-3322429;R-HSA-2730872;R-HSA-4608855;R-HSA-4608852;R-HSA-4641236;R-HSA-5138459;R-HSA-201685;R-HSA-1504193;R-HSA-201691;R-HSA-4641246;R-HSA-3640874;R-HSA-4551451;R-HSA-3640872;R-HSA-5099886;R-HSA-4641253;R-HSA-1504190;R-HSA-1504188;R-HSA-4641…
R-HSA-163200	Respiratory electron transport, ATP synthesis by chemiosmotic coupling, and heat production by uncoupling proteins.	10	153	0.0100771	0.000979384	0.00685569	9	31	0.00220202	9606	Homo sapiens	PM20D1;ATP5F1A;UQCRB;NDUFA4;UQCRC1;ETFDH;SDHA;SDHB;COX5A;COX6B1		R-HSA-164834;R-HSA-164832;R-HSA-169270;R-HSA-164651;R-HSA-164840;R-HSA-163214;R-HSA-9673054;R-HSA-9673053;R-HSA-163213
R-HSA-69481	G2/M Checkpoints	10	153	0.0100771	0.000979384	0.00685569	3	24	0.00170479	9606	Homo sapiens	PSMB6;PSMB4;H2BC15;PSMB5;RPN1;UBC;PSMB1		R-HSA-5683735;R-HSA-69891;R-HSA-8852354
R-HSA-3371599	Defective HLCS causes multiple carboxylase deficiency	3	10	0.000658631	0.00105845	0.00740914	2	4	0.000284131	9606	Homo sapiens	PC;PCCA;PCCB		R-HSA-9035988;R-HSA-9035990
R-HSA-69275	G2/M Transition	12	212	0.013963	0.00109024	0.00763168	22	78	0.00554056	9606	Homo sapiens	PSMB6;PSMB4;HSP90AA1;PSMB5;TUBB5;HSP90AB1;RPN1;UBC;PSMB1		R-HSA-380455;R-HSA-3000335;R-HSA-380294;R-HSA-8854051;R-HSA-8852354;R-HSA-380303;R-HSA-8853419;R-HSA-8852362;R-HSA-8852298;R-HSA-8854071;R-HSA-3000319;R-HSA-380311;R-HSA-380272;R-HSA-8852306;R-HSA-2574845;R-HSA-8853405;R-HSA-3000310;R-HSA-8854044;R-HSA-380283;R-HSA-8854041;R-HSA-2574840;R-HSA-8852280
R-HSA-351202	Metabolism of polyamines	7	80	0.00526905	0.00110752	0.0076484	2	17	0.00120756	9606	Homo sapiens	PSMB6;PSMB4;PSMB5;RPN1;PSMB1;AGMAT		R-HSA-353125;R-HSA-350604
R-HSA-5668541	TNFR2 non-canonical NF-kB pathway	8	104	0.00684977	0.00113284	0.0076484	7	44	0.00312544	9606	Homo sapiens	PSMB6;PSMB4;PSMB5;RPN1;UBC;PSMB1		R-HSA-5668454;R-HSA-5668534;R-HSA-5607731;R-HSA-5668481;R-HSA-5668414;R-HSA-5607725;R-HSA-5668520
R-HSA-453274	Mitotic G2-G2/M phases	12	214	0.0140947	0.0011795	0.0076484	22	80	0.00568263	9606	Homo sapiens	PSMB6;PSMB4;HSP90AA1;PSMB5;TUBB5;HSP90AB1;RPN1;UBC;PSMB1		R-HSA-380455;R-HSA-3000335;R-HSA-380294;R-HSA-8854051;R-HSA-8852354;R-HSA-380303;R-HSA-8853419;R-HSA-8852362;R-HSA-8852298;R-HSA-8854071;R-HSA-3000319;R-HSA-380311;R-HSA-380272;R-HSA-8852306;R-HSA-2574845;R-HSA-8853405;R-HSA-3000310;R-HSA-8854044;R-HSA-380283;R-HSA-8854041;R-HSA-2574840;R-HSA-8852280
R-HSA-201681	TCF dependent signaling in response to WNT	12	216	0.0142264	0.00127473	0.0076484	21	71	0.00504333	9606	Homo sapiens	PSMB6;FGA;PSMB4;H2BC15;PSMB5;RPN1;UBC;PSMB1;H3C1		R-HSA-4641159;R-HSA-4641253;R-HSA-1504190;R-HSA-3364026;R-HSA-1504188;R-HSA-4641260;R-HSA-3640861;R-HSA-1504186;R-HSA-1458875;R-HSA-201677;R-HSA-4641256;R-HSA-3322429;R-HSA-4641129;R-HSA-4641236;R-HSA-201685;R-HSA-1504193;R-HSA-201691;R-HSA-4641246;R-HSA-3640874;R-HSA-3451147;R-HSA-3640872
R-HSA-445355	Smooth Muscle Contraction	6	61	0.00401765	0.00138821	0.00832929	8	16	0.00113653	9606	Homo sapiens	CALM;MYL6;ANXA1;TPM4;ANXA2;TPM1		R-HSA-74448;R-HSA-445700;R-HSA-445813;R-HSA-445797;R-HSA-445699;R-HSA-5263628;R-HSA-445704;R-HSA-445705
R-HSA-8957275	Post-translational protein phosphorylation	8	109	0.00717908	0.00151858	0.0091115	1	1	7.10328e-05	9606	Homo sapiens	FGA;TF;APOA1;APOE;P4HB;PDIA6;CP;HSP90B1		R-HSA-8952289
R-HSA-70221	Glycogen breakdown (glycogenolysis)	4	25	0.00164658	0.00157277	0.0094366	8	15	0.00106549	9606	Homo sapiens	CALM;AGL;PYGL;PGM1		R-HSA-71552;R-HSA-71541;R-HSA-71588;R-HSA-71590;R-HSA-71593;R-HSA-453339;R-HSA-9638125;R-HSA-453337
R-HSA-3371511	HSF1 activation	5	43	0.00283211	0.00168862	0.0101317	5	7	0.00049723	9606	Homo sapiens	EEF1A1;VCP;HSP90AA1;HSP90AB1;HSPB1		R-HSA-3371586;R-HSA-4793819;R-HSA-3371591;R-HSA-5082409;R-HSA-5324632
R-HSA-3323169	Defects in biotin (Btn) metabolism	3	12	0.000790358	0.00177734	0.0106641	2	6	0.000426197	9606	Homo sapiens	PC;PCCA;PCCB		R-HSA-9035988;R-HSA-9035990
R-HSA-71387	Metabolism of carbohydrates	19	456	0.0300336	0.00178659	0.0107195	37	241	0.0171189	9606	Homo sapiens	SLC25A1;CALM;TPI1;MDH1;GOT1;PGAM1;AGL;GOT2;PRELP;PYGL;ENO1;GNS;TKFC;PC;UBC;GAPDH;PGM1;PCK2		R-HSA-2046239;R-HSA-2046175;R-HSA-71552;R-HSA-70592;R-HSA-2046298;R-HSA-1638032;R-HSA-70349;R-HSA-70481;R-HSA-2046222;R-HSA-2046285;R-HSA-70482;R-HSA-70613;R-HSA-71445;R-HSA-372819;R-HSA-1793217;R-HSA-453339;R-HSA-453337;R-HSA-70494;R-HSA-2025724;R-HSA-70501;R-HSA-372449;R-HSA-71588;R-HSA-2025723;R-HSA-2046265;R-HSA-71654;R-HSA-71590;R-HSA-71593;R-HSA-3781009;R-HSA-71660;R-HSA-198508;R-HSA-70449;…
R-HSA-5688426	Deubiquitination	14	289	0.0190344	0.00186657	0.0111994	59	77	0.00546953	9606	Homo sapiens	PSMB6;VCP;PSMB4;H2BC15;PSMB5;RPN1;UBC;PSMB1;VDAC1		R-HSA-688136;R-HSA-5690196;R-HSA-6782820;R-HSA-8869506;R-HSA-5689950;R-HSA-5696605;R-HSA-5688797;R-HSA-5696600;R-HSA-6781814;R-HSA-5689539;R-HSA-5696960;R-HSA-5665871;R-HSA-5690319;R-HSA-8865182;R-HSA-5690827;R-HSA-5696968;R-HSA-3640872;R-HSA-5690870;R-HSA-5689972;R-HSA-5689973;R-HSA-6781764;R-HSA-5691381;R-HSA-5696627;R-HSA-5697009;R-HSA-870437;R-HSA-6781897;R-HSA-6783177;R-HSA-5696997;R-HSA-936…
R-HSA-5673001	RAF/MAP kinase cascade	15	322	0.0212079	0.00189257	0.0113554	21	75	0.00532746	9606	Homo sapiens	FGB;CALM;PSMB6;FGA;PHB1;PSMB4;PSMB5;RPN1;UBC;PSMB1;PEBP1;SPTBN1		R-HSA-5672950;R-HSA-9653585;R-HSA-5672980;R-HSA-5672978;R-HSA-9654523;R-HSA-5658430;R-HSA-9654521;R-HSA-9657599;R-HSA-9654525;R-HSA-5658424;R-HSA-5675417;R-HSA-9657603;R-HSA-5674022;R-HSA-5672965;R-HSA-9657606;R-HSA-9654533;R-HSA-9653514;R-HSA-5672972;R-HSA-5672973;R-HSA-9657608;R-HSA-5672969
R-HSA-69202	Cyclin E associated events during G1/S transition	7	88	0.00579596	0.00189418	0.0113651	2	20	0.00142066	9606	Homo sapiens	PSMB6;PSMB4;PSMB5;RPN1;UBC;PSMB1		R-HSA-187574;R-HSA-187575
R-HSA-9755511	KEAP1-NFE2L2 pathway	9	141	0.0092867	0.00203054	0.0121832	13	78	0.00554056	9606	Homo sapiens	PSMB6;VCP;PSMB4;PSMB5;RPN1;UBC;PSMB1		R-HSA-9766645;R-HSA-9762096;R-HSA-9755505;R-HSA-9759154;R-HSA-9755507;R-HSA-8932355;R-HSA-9759172;R-HSA-9708517;R-HSA-9755304;R-HSA-9758088;R-HSA-9755306;R-HSA-9758090;R-HSA-9762091
R-HSA-9725370	Signaling by ALK fusions and activated point mutants	6	66	0.00434697	0.0020555	0.012333	25	29	0.00205995	9606	Homo sapiens	NPM1;TPM4;TPM1;CLTC;MYH9;RRBP1		R-HSA-9712084;R-HSA-9712085;R-HSA-9700181;R-HSA-9712086;R-HSA-9712087;R-HSA-9712081;R-HSA-9725009;R-HSA-9712082;R-HSA-9712083;R-HSA-9700179;R-HSA-9700190;R-HSA-9725342;R-HSA-9725023;R-HSA-9712088;R-HSA-9725338;R-HSA-9710917;R-HSA-9710914;R-HSA-9724099;R-HSA-9712078;R-HSA-9712079;R-HSA-9701810;R-HSA-9724090;R-HSA-9725030;R-HSA-9700193;R-HSA-9725357
R-HSA-9700206	Signaling by ALK in cancer	6	66	0.00434697	0.0020555	0.012333	26	37	0.00262821	9606	Homo sapiens	NPM1;TPM4;TPM1;CLTC;MYH9;RRBP1		R-HSA-9712084;R-HSA-9712085;R-HSA-9700181;R-HSA-9712086;R-HSA-9712087;R-HSA-9712081;R-HSA-9725009;R-HSA-9712082;R-HSA-9712083;R-HSA-9700179;R-HSA-9700190;R-HSA-9725342;R-HSA-9725023;R-HSA-9712088;R-HSA-9725338;R-HSA-9710917;R-HSA-9710914;R-HSA-9724099;R-HSA-9712078;R-HSA-9712079;R-HSA-9701810;R-HSA-9724090;R-HSA-9725030;R-HSA-9700193;R-HSA-9700131;R-HSA-9725357
R-HSA-69656	Cyclin A:Cdk2-associated events at S phase entry	7	90	0.00592768	0.00214581	0.0128749	2	19	0.00134962	9606	Homo sapiens	PSMB6;PSMB4;PSMB5;RPN1;UBC;PSMB1		R-HSA-187574;R-HSA-187575
R-HSA-5140745	WNT5A-dependent internalization of FZD2, FZD5 and ROR2	3	13	0.000856221	0.00222764	0.0133658	2	2	0.000142066	9606	Homo sapiens	FGA;CLTC;CLTB		R-HSA-5140747;R-HSA-5140741
R-HSA-5689877	Josephin domain DUBs	3	13	0.000856221	0.00222764	0.0133658	4	6	0.000426197	9606	Homo sapiens	VCP;UBC		R-HSA-5689111;R-HSA-5688837;R-HSA-5688834;R-HSA-5688797
R-HSA-5684996	MAPK1/MAPK3 signaling	15	329	0.021669	0.00231763	0.0139058	21	82	0.00582469	9606	Homo sapiens	FGB;CALM;PSMB6;FGA;PHB1;PSMB4;PSMB5;RPN1;UBC;PSMB1;PEBP1;SPTBN1		R-HSA-5672950;R-HSA-9653585;R-HSA-5672980;R-HSA-5672978;R-HSA-9654523;R-HSA-5658430;R-HSA-9654521;R-HSA-9657599;R-HSA-9654525;R-HSA-5658424;R-HSA-5675417;R-HSA-9657603;R-HSA-5674022;R-HSA-5672965;R-HSA-9657606;R-HSA-9654533;R-HSA-9653514;R-HSA-5672972;R-HSA-5672973;R-HSA-9657608;R-HSA-5672969
R-HSA-3299685	Detoxification of Reactive Oxygen Species	6	68	0.00447869	0.0023812	0.0142872	13	34	0.00241512	9606	Homo sapiens	PRDX3;PRDX2;CCS;P4HB;SOD1		R-HSA-3322995;R-HSA-3777112;R-HSA-3341296;R-HSA-8951723;R-HSA-3780958;R-HSA-3780979;R-HSA-3341343;R-HSA-3299682;R-HSA-3697838;R-HSA-3299691;R-HSA-3299753;R-HSA-3697860;R-HSA-4837364
R-HSA-9013694	Signaling by NOTCH4	7	92	0.00605941	0.00242253	0.0145352	2	20	0.00142066	9606	Homo sapiens	PSMB6;PSMB4;PSMB5;RPN1;UBC;PSMB1		R-HSA-9604642;R-HSA-9604629
R-HSA-611105	Respiratory electron transport	8	118	0.00777185	0.00246953	0.0148172	4	19	0.00134962	9606	Homo sapiens	UQCRB;NDUFA4;UQCRC1;ETFDH;SDHA;SDHB;COX5A;COX6B1		R-HSA-169270;R-HSA-164651;R-HSA-163214;R-HSA-163213
R-HSA-9646399	Aggrephagy	5	47	0.00309557	0.00247445	0.0148467	13	15	0.00106549	9606	Homo sapiens	VCP;HSP90AA1;TUBB5;UBC		R-HSA-9646354;R-HSA-9646679;R-HSA-9641111;R-HSA-9646390;R-HSA-9641109;R-HSA-9646685;R-HSA-9641089;R-HSA-9640480;R-HSA-9641127;R-HSA-9646347;R-HSA-9641096;R-HSA-9646383;R-HSA-9646348
R-HSA-69206	G1/S Transition	9	150	0.00987947	0.00305104	0.0183062	4	61	0.004333	9606	Homo sapiens	DHFR;PSMB6;PSMB4;PSMB5;RPN1;UBC;PSMB1		R-HSA-187574;R-HSA-187575;R-HSA-8961874;R-HSA-8961863
R-HSA-9020702	Interleukin-1 signaling	8	125	0.00823289	0.00348975	0.0209385	12	59	0.00419094	9606	Homo sapiens	PSMB6;PSMB4;PSMB5;RPN1;UBC;PSMB1		R-HSA-209063;R-HSA-209061;R-HSA-9750946;R-HSA-5684273;R-HSA-8948015;R-HSA-8948063;R-HSA-9758604;R-HSA-9750942;R-HSA-168184;R-HSA-446877;R-HSA-5684250;R-HSA-451418
R-HSA-5683057	MAPK family signaling cascades	16	380	0.025028	0.00363707	0.0212008	24	122	0.008666	9606	Homo sapiens	FGB;CALM;FGA;PHB1;RPN1;HSPB1;PEBP1;PSMB6;PSMB4;PSMB5;UBC;PSMB1;SPTBN1		R-HSA-5672950;R-HSA-9653585;R-HSA-5672980;R-HSA-5672978;R-HSA-5687121;R-HSA-9654523;R-HSA-5658430;R-HSA-9654521;R-HSA-9657599;R-HSA-9654525;R-HSA-5658424;R-HSA-5675417;R-HSA-9657603;R-HSA-5674022;R-HSA-5672965;R-HSA-9657606;R-HSA-9654533;R-HSA-9653514;R-HSA-5672972;R-HSA-5672973;R-HSA-9657608;R-HSA-5687112;R-HSA-5672969;R-HSA-5687081
R-HSA-8864260	Transcriptional regulation by the AP-2 (TFAP2) family of transcription factors	5	52	0.00342488	0.00379385	0.0212008	9	44	0.00312544	9606	Homo sapiens	NPM1;APOE;HSPD1		R-HSA-8869543;R-HSA-8869575;R-HSA-8869590;R-HSA-8869558;R-HSA-8869542;R-HSA-8869568;R-HSA-8869566;R-HSA-8869549;R-HSA-8869560
R-HSA-5619115	Disorders of transmembrane transporters	13	280	0.0184417	0.00381962	0.0212008	9	88	0.00625089	9606	Homo sapiens	PSMB6;VCP;PSMB4;PSMB5;SLCO1B3;RPN1;UBC;PSMB1;SLC2A2;APOA1;CP		R-HSA-8866854;R-HSA-5655733;R-HSA-5638222;R-HSA-5661198;R-HSA-5682111;R-HSA-8866858;R-HSA-8866857;R-HSA-5621402;R-HSA-8866856
R-HSA-381426	Regulation of Insulin-like Growth Factor (IGF) transport and uptake by Insulin-like Growth Factor Binding Proteins (IGFBPs)	8	127	0.00836462	0.00383409	0.0212008	1	14	0.000994459	9606	Homo sapiens	FGA;TF;APOA1;APOE;P4HB;PDIA6;CP;HSP90B1		R-HSA-8952289
R-HSA-217271	FMO oxidises nucleophiles	3	16	0.00105381	0.003979	0.0212008	3	3	0.000213098	9606	Homo sapiens	FMO1;FMO2;FMO3		R-HSA-139970;R-HSA-217255;R-HSA-217258
R-HSA-174824	Plasma lipoprotein assembly, remodeling, and clearance	7	102	0.00671804	0.00424016	0.0212008	40	86	0.00610882	9606	Homo sapiens	CLTC;UBC;MTTP;APOC3;APOA1;APOE;P4HB		R-HSA-349637;R-HSA-174786;R-HSA-266310;R-HSA-349638;R-HSA-174657;R-HSA-6784738;R-HSA-264834;R-HSA-174660;R-HSA-8858252;R-HSA-266315;R-HSA-216723;R-HSA-174739;R-HSA-264848;R-HSA-216727;R-HSA-174741;R-HSA-349404;R-HSA-174808;R-HSA-349657;R-HSA-266328;R-HSA-8855131;R-HSA-8855130;R-HSA-8866329;R-HSA-174690;R-HSA-9737780;R-HSA-264678;R-HSA-174624;R-HSA-8854628;R-HSA-174757;R-HSA-266089;R-HSA-174706;R-…
R-HSA-6802955	Paradoxical activation of RAF signaling by kinase inactive BRAF	5	54	0.00355661	0.00444106	0.0222053	6	7	0.00049723	9606	Homo sapiens	FGB;CALM;FGA;PHB1;PEBP1		R-HSA-6802918;R-HSA-6803234;R-HSA-6802943;R-HSA-6802942;R-HSA-6802941;R-HSA-6802937
R-HSA-6802946	Signaling by moderate kinase activity BRAF mutants	5	54	0.00355661	0.00444106	0.0222053	6	7	0.00049723	9606	Homo sapiens	FGB;CALM;FGA;PHB1;PEBP1		R-HSA-6802919;R-HSA-6802916;R-HSA-6802915;R-HSA-6802914;R-HSA-6803230;R-HSA-6802921
R-HSA-9649948	Signaling downstream of RAS mutants	5	54	0.00355661	0.00444106	0.0222053	6	7	0.00049723	9606	Homo sapiens	FGB;CALM;FGA;PHB1;PEBP1		R-HSA-6803233;R-HSA-6802926;R-HSA-6802925;R-HSA-6802924;R-HSA-6802908;R-HSA-6802922
R-HSA-6802949	Signaling by RAS mutants	5	54	0.00355661	0.00444106	0.0222053	6	9	0.000639295	9606	Homo sapiens	FGB;CALM;FGA;PHB1;PEBP1		R-HSA-6803233;R-HSA-6802926;R-HSA-6802925;R-HSA-6802924;R-HSA-6802908;R-HSA-6802922
R-HSA-8963901	Chylomicron remodeling	3	17	0.00111967	0.00470514	0.0235257	3	3	0.000213098	9606	Homo sapiens	APOC3;APOA1;APOE		R-HSA-174690;R-HSA-174739;R-HSA-174757
R-HSA-69239	Synthesis of DNA	8	132	0.00869393	0.00481006	0.0240503	4	27	0.00191789	9606	Homo sapiens	PSMB6;PSMB4;PSMB5;RPN1;UBC;PSMB1		R-HSA-68946;R-HSA-68948;R-HSA-69015;R-HSA-69016
R-HSA-109581	Apoptosis	10	192	0.0126457	0.00493297	0.0246648	5	142	0.0100867	9606	Homo sapiens	PSMB6;PSMB4;PSMB5;RPN1;UBC;PSMB1;LMNA;H1-0		R-HSA-211715;R-HSA-211239;R-HSA-264865;R-HSA-211734;R-HSA-211247
R-HSA-8963899	Plasma lipoprotein remodeling	5	56	0.00368834	0.00516327	0.0258164	14	31	0.00220202	9606	Homo sapiens	MTTP;APOC3;APOA1;APOE;P4HB		R-HSA-174690;R-HSA-9737780;R-HSA-266310;R-HSA-264678;R-HSA-174757;R-HSA-266089;R-HSA-266315;R-HSA-174739;R-HSA-264695;R-HSA-264689;R-HSA-349404;R-HSA-266303;R-HSA-266328;R-HSA-266299
R-HSA-9759194	Nuclear events mediated by NFE2L2	7	106	0.00698149	0.0052018	0.026009	2	46	0.00326751	9606	Homo sapiens	PSMB6;PSMB4;PSMB5;RPN1;UBC;PSMB1		R-HSA-9762096;R-HSA-9762091
R-HSA-199992	trans-Golgi Network Vesicle Budding	6	80	0.00526905	0.00521239	0.0260619	10	19	0.00134962	9606	Homo sapiens	CALM;FTH1;CLTC;CLTB;GNS		R-HSA-421831;R-HSA-432706;R-HSA-432707;R-HSA-432688;R-HSA-421836;R-HSA-5333658;R-HSA-434362;R-HSA-421835;R-HSA-432712;R-HSA-421833
R-HSA-76002	Platelet activation, signaling and aggregation	13	293	0.0192979	0.0055255	0.0276275	21	117	0.00831084	9606	Homo sapiens	FGB;CALM;FGA;ORM1;ANXA5;APOA1;ACTN4;SOD1;TF;SCCPDH;LAMP1;PFN1;MGLL		R-HSA-354149;R-HSA-429415;R-HSA-354087;R-HSA-372705;R-HSA-429441;R-HSA-481007;R-HSA-377644;R-HSA-354124;R-HSA-377641;R-HSA-377640;R-HSA-377643;R-HSA-372693;R-HSA-354165;R-HSA-482775;R-HSA-482772;R-HSA-482770;R-HSA-481010;R-HSA-354066;R-HSA-372697;R-HSA-354073;R-HSA-426043
R-HSA-532668	N-glycan trimming in the ER and Calnexin/Calreticulin cycle	5	57	0.0037542	0.0055539	0.0277695	7	18	0.00127859	9606	Homo sapiens	PDIA3;VCP;GANAB;UBC		R-HSA-1022127;R-HSA-548890;R-HSA-532667;R-HSA-8853379;R-HSA-8850594;R-HSA-901047;R-HSA-8867288
R-HSA-8878171	Transcriptional regulation by RUNX1	12	261	0.0171903	0.00576233	0.0288117	26	132	0.00937633	9606	Homo sapiens	PSMB6;PSMB4;H2BC15;PSMB5;PC;RPN1;UBC;PSMB1;H3C1		R-HSA-8936584;R-HSA-8937097;R-HSA-8956684;R-HSA-8937037;R-HSA-8937989;R-HSA-8937113;R-HSA-8937050;R-HSA-8865491;R-HSA-8936989;R-HSA-8937118;R-HSA-8957265;R-HSA-8936979;R-HSA-8865498;R-HSA-8936599;R-HSA-8936616;R-HSA-8936621;R-HSA-8865505;R-HSA-8936608;R-HSA-8936481;R-HSA-8936995;R-HSA-8937016;R-HSA-8935740;R-HSA-8937022;R-HSA-8935730;R-HSA-8935731;R-HSA-8936628
R-HSA-9612973	Autophagy	9	166	0.0109333	0.00582537	0.0291269	40	108	0.00767154	9606	Homo sapiens	EEF1A1;VCP;HSP90AA1;TUBB5;HSP90AB1;LAMP1;UBC;VDAC1		R-HSA-9626067;R-HSA-9646354;R-HSA-9626256;R-HSA-9646679;R-HSA-9641111;R-HSA-9641109;R-HSA-9631065;R-HSA-9624158;R-HSA-9646685;R-HSA-9631068;R-HSA-9626242;R-HSA-5205663;R-HSA-9641089;R-HSA-9646347;R-HSA-9641096;R-HSA-9674127;R-HSA-9626060;R-HSA-5205649;R-HSA-9626253;R-HSA-9646348;R-HSA-9626034;R-HSA-9626038;R-HSA-9626039;R-HSA-9646390;R-HSA-5205673;R-HSA-9626235;R-HSA-9622840;R-HSA-9664888;R-HSA-9…
R-HSA-156580	Phase II - Conjugation of compounds	12	263	0.017322	0.00610539	0.030527	15	72	0.00511436	9606	Homo sapiens	GSTZ1;GSTM4;GSTM3;AHCY;ACSM3;ABHD14B;UGT2B4;MAT1A;COMT;SULT2A1		R-HSA-174401;R-HSA-177157;R-HSA-5695964;R-HSA-176585;R-HSA-159567;R-HSA-175983;R-HSA-176588;R-HSA-159443;R-HSA-174931;R-HSA-176054;R-HSA-174391;R-HSA-176631;R-HSA-176474;R-HSA-176664;R-HSA-176604
R-HSA-917937	Iron uptake and transport	6	83	0.00546664	0.00619748	0.0309874	12	34	0.00241512	9606	Homo sapiens	TF;FTH1;UBC;CP		R-HSA-5690886;R-HSA-917839;R-HSA-917807;R-HSA-5691108;R-HSA-904830;R-HSA-1562626;R-HSA-917835;R-HSA-917814;R-HSA-5691150;R-HSA-917891;R-HSA-917987;R-HSA-917888
R-HSA-1474151	Tetrahydrobiopterin (BH4) synthesis, recycling, salvage and regulation	4	37	0.00243694	0.00629617	0.0314809	6	16	0.00113653	9606	Homo sapiens	DHFR;CALM;HSP90AA1;SPR		R-HSA-1475414;R-HSA-1497796;R-HSA-1497794;R-HSA-1497853;R-HSA-1497869;R-HSA-1497784
R-HSA-196780	Biotin transport and metabolism	3	19	0.0012514	0.00638452	0.0319226	4	13	0.000923427	9606	Homo sapiens	PC;PCCA;PCCB		R-HSA-3323111;R-HSA-2993802;R-HSA-3065959;R-HSA-2993447
R-HSA-5357801	Programmed Cell Death	11	234	0.015412	0.0068737	0.0343685	10	189	0.0134252	9606	Homo sapiens	PSMB6;PSMB4;HSP90AA1;PSMB5;RPN1;UBC;PSMB1;LMNA;H1-0		R-HSA-211715;R-HSA-211239;R-HSA-264865;R-HSA-211734;R-HSA-9688459;R-HSA-5675470;R-HSA-9686920;R-HSA-211247;R-HSA-9688831;R-HSA-9698844
R-HSA-390247	Beta-oxidation of very long chain fatty acids	4	38	0.0025028	0.0069005	0.0345025	5	12	0.000852394	9606	Homo sapiens	ACOX1;EHHADH;ACAA1;DECR2		R-HSA-390256;R-HSA-6786720;R-HSA-6809264;R-HSA-6809263;R-HSA-390250
R-HSA-6807070	PTEN Regulation	9	171	0.0112626	0.00700447	0.0350224	10	56	0.00397784	9606	Homo sapiens	PSMB6;PSMB4;PSMB5;PC;RPN1;UBC;PSMB1		R-HSA-8944104;R-HSA-8943817;R-HSA-6807206;R-HSA-8851011;R-HSA-6807106;R-HSA-8850992;R-HSA-8948832;R-HSA-6807118;R-HSA-6807134;R-HSA-8948775
R-HSA-8866654	E3 ubiquitin ligases ubiquitinate target proteins	5	61	0.00401765	0.00732593	0.0366296	16	16	0.00113653	9606	Homo sapiens	VCP;H2BC15;UBC		R-HSA-8943080;R-HSA-8943083;R-HSA-8938829;R-HSA-8943040;R-HSA-8943041;R-HSA-8939335;R-HSA-8953946;R-HSA-8943003;R-HSA-8939323;R-HSA-8953917;R-HSA-8943007;R-HSA-8938815;R-HSA-8938770;R-HSA-8942099;R-HSA-8942101;R-HSA-8938773
R-HSA-453279	Mitotic G1 phase and G1/S transition	9	174	0.0114602	0.00779487	0.0389744	5	101	0.00717431	9606	Homo sapiens	DHFR;PSMB6;PSMB4;PSMB5;RPN1;UBC;PSMB1		R-HSA-187574;R-HSA-187575;R-HSA-1363331;R-HSA-8961874;R-HSA-8961863
R-HSA-68886	M Phase	16	416	0.0273991	0.00835298	0.0417649	26	91	0.00646399	9606	Homo sapiens	PSMB6;PSMB4;HSP90AA1;H2BC15;PSMB5;TUBB5;RPN1;UBC;PSMB1;LMNA;H3C1		R-HSA-2245218;R-HSA-9648017;R-HSA-174144;R-HSA-2288097;R-HSA-375302;R-HSA-2467809;R-HSA-5229194;R-HSA-2467811;R-HSA-2993898;R-HSA-1638803;R-HSA-2294574;R-HSA-9668419;R-HSA-2294580;R-HSA-380316;R-HSA-380508;R-HSA-2468287;R-HSA-2294590;R-HSA-2995376;R-HSA-9648114;R-HSA-2172678;R-HSA-2294600;R-HSA-5244669;R-HSA-2484822;R-HSA-2301205;R-HSA-174202;R-HSA-1638821
R-HSA-8876725	Protein methylation	3	21	0.00138313	0.00837899	0.0418949	4	9	0.000639295	9606	Homo sapiens	EEF1A1;CALM;VCP		R-HSA-8932413;R-HSA-6786205;R-HSA-8932276;R-HSA-8931974
R-HSA-9678108	SARS-CoV-1 Infection	20	194	0.0127774	2.64344e-09	7.40163e-08	13	159	0.0112942	9606	Homo sapiens	VCP;RPS9;NPM1;RPS5;EEF1A1;RPS25;RPS14;RPS28;GANAB;RPS16;RPS15A;TKFC;RPS19;RPS18;UBC;PPIB;RPS21;RPS13		R-HSA-9729232;R-HSA-9693590;R-HSA-9711058;R-HSA-9683679;R-HSA-9728804;R-HSA-9685219;R-HSA-9686790;R-HSA-9685195;R-HSA-9686699;R-HSA-9727886;R-HSA-9727944;R-HSA-9683663;R-HSA-9711016
R-HSA-9706377	FLT3 signaling by CBL mutants	2	7	0.000461042	0.00848274	0.0424137	1	1	7.10328e-05	9606	Homo sapiens	UBC		R-HSA-9706356
R-HSA-9663891	Selective autophagy	6	89	0.00586182	0.0085637	0.0428185	19	48	0.00340958	9606	Homo sapiens	VCP;HSP90AA1;TUBB5;UBC;VDAC1		R-HSA-9646354;R-HSA-9646679;R-HSA-9641111;R-HSA-9646390;R-HSA-9641109;R-HSA-5205673;R-HSA-9664888;R-HSA-9646685;R-HSA-5205663;R-HSA-9641089;R-HSA-9640480;R-HSA-9641127;R-HSA-9646347;R-HSA-9641096;R-HSA-9646383;R-HSA-9674127;R-HSA-5205682;R-HSA-5205649;R-HSA-9646348
R-HSA-8878166	Transcriptional regulation by RUNX2	8	147	0.00968188	0.00889943	0.0435258	9	84	0.00596676	9606	Homo sapiens	PSMB6;PSMB4;PSMB5;RPN1;UBC;PSMB1		R-HSA-8939801;R-HSA-9008475;R-HSA-9009403;R-HSA-8939706;R-HSA-9008076;R-HSA-9009308;R-HSA-9008479;R-HSA-9008110;R-HSA-9009362
R-HSA-901042	Calnexin/calreticulin cycle	4	41	0.00270039	0.00893998	0.0435258	4	13	0.000923427	9606	Homo sapiens	PDIA3;GANAB;UBC		R-HSA-1022127;R-HSA-548890;R-HSA-901047;R-HSA-8867288
R-HSA-8878159	Transcriptional regulation by RUNX3	7	118	0.00777185	0.00907615	0.0435258	3	47	0.00333854	9606	Homo sapiens	PSMB6;PSMB4;PSMB5;RPN1;UBC;PSMB1		R-HSA-8952408;R-HSA-8952382;R-HSA-8952419
R-HSA-5205685	PINK1-PRKN Mediated Mitophagy	3	22	0.00144899	0.00949826	0.0435258	4	8	0.000568263	9606	Homo sapiens	UBC;VDAC1		R-HSA-5205663;R-HSA-5205673;R-HSA-5205682;R-HSA-5205649
R-HSA-1614635	Sulfur amino acid metabolism	6	92	0.00605941	0.00996263	0.0435258	7	37	0.00262821	9606	Homo sapiens	BHMT;AHCY;TST;GOT1;GOT2;MAT1A		R-HSA-1614618;R-HSA-174401;R-HSA-174391;R-HSA-1614654;R-HSA-9013198;R-HSA-1237102;R-HSA-9012597
R-HSA-6802957	Oncogenic MAPK signaling	6	93	0.00612527	0.0104631	0.0435258	32	46	0.00326751	9606	Homo sapiens	FGB;CALM;FGA;PHB1;LMNA;PEBP1		R-HSA-6802919;R-HSA-9656211;R-HSA-6802918;R-HSA-9656209;R-HSA-6802916;R-HSA-9656215;R-HSA-6802915;R-HSA-6802914;R-HSA-6803234;R-HSA-9656214;R-HSA-6803233;R-HSA-9656212;R-HSA-6802912;R-HSA-6802927;R-HSA-6802926;R-HSA-6802925;R-HSA-6802924;R-HSA-6802922;R-HSA-6802921;R-HSA-6802935;R-HSA-6802934;R-HSA-6802933;R-HSA-6802932;R-HSA-6802943;R-HSA-6802942;R-HSA-6802941;R-HSA-6802937;R-HSA-6802911;R-HSA-6…
R-HSA-432720	Lysosome Vesicle Biogenesis	4	43	0.00283211	0.0104971	0.0435258	5	8	0.000568263	9606	Homo sapiens	CLTC;CLTB;GNS		R-HSA-432706;R-HSA-432707;R-HSA-432688;R-HSA-5333658;R-HSA-432712
R-HSA-68882	Mitotic Anaphase	11	249	0.0163999	0.0105879	0.0435258	6	32	0.00227305	9606	Homo sapiens	PSMB6;PSMB4;PSMB5;TUBB5;RPN1;UBC;PSMB1;LMNA		R-HSA-9668419;R-HSA-174144;R-HSA-2467809;R-HSA-2467811;R-HSA-174202;R-HSA-2995376
R-HSA-2555396	Mitotic Metaphase and Anaphase	11	250	0.0164658	0.0108815	0.0435258	6	33	0.00234408	9606	Homo sapiens	PSMB6;PSMB4;PSMB5;TUBB5;RPN1;UBC;PSMB1;LMNA		R-HSA-9668419;R-HSA-174144;R-HSA-2467809;R-HSA-2467811;R-HSA-174202;R-HSA-2995376
R-HSA-9033500	TYSND1 cleaves peroxisomal proteins	2	8	0.000526905	0.0109391	0.0437563	2	7	0.00049723	9606	Homo sapiens	ACOX1;ACAA1		R-HSA-9033529;R-HSA-9033515
R-HSA-9683683	Maturation of protein E	2	8	0.000526905	0.0109391	0.0437563	1	5	0.000355164	9606	Homo sapiens	UBC		R-HSA-9683679
R-HSA-9694493	Maturation of protein E	2	8	0.000526905	0.0109391	0.0437563	1	5	0.000355164	9606	Homo sapiens	UBC		R-HSA-9694529
